# Supplementary material for: A diploid assembly-based benchmark for variants in the major histocompatibility complex
Source: Nat Commun. 2020 Sep 22;11:4794. doi: 10.1038/s41467-020-18564-9 (PMC7508831; doi:10.1038/s41467-020-18564-9)
Supplement: Supplementary file 4 — Supplementary Data 1 [file 41467_2020_18564_MOESM4_ESM.xlsx]

## Sheet: MHCv1.1
VCF Name	Callset	GRCh37 or GRCh38	SNP or INDEL	Inside v3.3.2, Outside v3.3.2, or MHC	Is this a putative FP or FN in your calls?	Chromosome	Position	What is the putative FP or FN vcf line?	Are both alleles correct in the benchmark? (yes, no, or unsure)	Are both alleles correct in the query callset? (yes, no, or unsure)	Notes (required if answer is no or unsure for the benchmark)	JZ/JW Are both alleles correct in the benchmark? (yes, no, or unsure)	JZ/JW Are both alleles correct in the query callset? (yes, no, or unsure)	JZ/JW notes
NA24385.GRCh37.phased_variants.vcf	10x LongRanger	GRCh37	SNP	MHC	FP	6	32440528	C T GT:QQ:BD:BK:BI:BVT:BLT .:.:.:.:.:NOCALL:nocall 0/1:1040.77:FP:lm:ti:SNP:het	yes	no		yes	no
NA24385.GRCh37.phased_variants.vcf	10x LongRanger	GRCh37	SNP	MHC	FP	6	31358379	C G GT:QQ:BD:BK:BI:BVT:BLT .:.:.:.:.:NOCALL:nocall 0/1:70.77:FP:lm:tv:SNP:het	yes	no		yes	no
NA24385.GRCh37.phased_variants.vcf	10x LongRanger	GRCh37	SNP	MHC	FP	6	32713048	A G GT:QQ:BD:BK:BI:BVT:BLT .:.:.:.:.:NOCALL:nocall 0/1:97.77:FP:.:ti:SNP:het	yes	no		yes	no
NA24385.GRCh37.phased_variants.vcf	10x LongRanger	GRCh37	SNP	MHC	FP	6	29914903	A G GT:QQ:BD:BK:BI:BVT:BLT .:.:.:.:.:NOCALL:nocall 0/1:151.77:FP:lm:ti:SNP:het	yes	no		yes	no
NA24385.GRCh37.phased_variants.vcf	10x LongRanger	GRCh37	SNP	MHC	FP	6	31305088	A C GT:QQ:BD:BK:BI:BVT:BLT .:.:.:.:.:NOCALL:nocall 0/1:160.77:FP:lm:tv:SNP:het	yes	no		yes	no
NA24385.GRCh37.phased_variants.vcf	10x LongRanger	GRCh37	INDEL	MHC	FP	6	29916035	AC A GT:QQ:BD:BK:BI:BVT:BLT .:.:.:.:.:NOCALL:nocall 1/1:1051.73:FP:lm:d1_5:INDEL:homalt	no	yes	Position 29916036 is half depth in both PacBio and ONT, which makes me thing the AC/A call is correct.	yes	no	This and the following two SNPs are called as homozygous by longranger when they should be heterozgyous
NA24385.GRCh37.phased_variants.vcf	10x LongRanger	GRCh37	INDEL	MHC	FP	6	29803889	T TGTGGCTCTCTTATGCTTATTGCATAAGAGAGCCACAGAGTGGG GT:QQ:BD:BK:BI:BVT:BLT .:.:.:.:.:NOCALL:nocall 0/1:126.73:FP:.:i16_plus:INDEL:het	yes	no		yes	no
NA24385.GRCh37.phased_variants.vcf	10x LongRanger	GRCh37	INDEL	MHC	FP	6	29914856	T TA GT:QQ:BD:BK:BI:BVT:BLT .:.:.:.:.:NOCALL:nocall 0/1:157.73:FP:lm:i1_5:INDEL:het	yes	no		yes	no
NA24385.GRCh37.phased_variants.vcf	10x LongRanger	GRCh37	INDEL	MHC	FP	6	31567421	G GT GT:QQ:BD:BK:BI:BVT:BLT .:.:.:.:.:NOCALL:nocall 0/1:81.73:FP:lm:i1_5:INDEL:het	yes	no	Seems to be some GATK failure in the indel call	yes	no
NA24385.GRCh37.phased_variants.vcf	10x LongRanger	GRCh37	INDEL	MHC	FP	6	31160597	TTATTTA T GT:QQ:BD:BK:BI:BVT:BLT .:.:.:.:.:NOCALL:nocall 1/1:757.73:FP:am:d6_15:INDEL:homalt	unsure	unsure	It is in the very tip of the overlapping confidence region. If I have to say what is correct between PacBio and 10x, I would say hte latter as there is that 7bp DEL plus linked T haplotype and 5bp DEL linked with a 2 bp DEL. In PacBio the 7bp becomes 6bp and the T (chr6:160603) is deleted, which doesn't seem right.	yes	partial	While this call could be correct, the previous two calls from longranger should be heterozygous, so the alleles are incorrect
NA24385.GRCh37.phased_variants.vcf	10x LongRanger	GRCh37	SNP	MHC	FN	6	31236652	T G GT:BD:BK:BI:BVT:BLT:QQ 0|1:FN:lm:tv:SNP:het:. .:.:.:.:NOCALL:nocall:0	yes	no		yes	no
NA24385.GRCh37.phased_variants.vcf	10x LongRanger	GRCh37	SNP	MHC	FN	6	32611029	T C GT:BD:BK:BI:BVT:BLT:QQ 0|1:FN:lm:ti:SNP:het:. .:.:.:.:NOCALL:nocall:0	yes	no	Actually, I don't understand why this wasn't called by GATK and the phasing algorithm as the read support is there.	yes	no
NA24385.GRCh37.phased_variants.vcf	10x LongRanger	GRCh37	SNP	MHC	FN	6	32614326	G A GT:BD:BK:BI:BVT:BLT:QQ 0|1:FN:lm:ti:SNP:het:. .:.:.:.:NOCALL:nocall:0	yes	no	Same thing here as above. The variant is supported but not called. However, here only ONT clearly support both haplotypes. Not even PacBio. Interesting!	yes	no
NA24385.GRCh37.phased_variants.vcf	10x LongRanger	GRCh37	SNP	MHC	FN	6	31963559	A G GT:BD:BK:BI:BVT:BLT:QQ 0|1:FN:.:ti:SNP:het:. .:.:.:.:NOCALL:nocall:0	yes	no		yes	no
NA24385.GRCh37.phased_variants.vcf	10x LongRanger	GRCh37	SNP	MHC	FN	6	32641143	A G GT:BD:BK:BI:BVT:BLT:QQ 0|1:FN:.:ti:SNP:het:. .:.:.:.:NOCALL:nocall:0	yes	no		yes	no
NA24385.GRCh37.phased_variants.vcf	10x LongRanger	GRCh37	INDEL	MHC	FN	6	29766657	A AGGCAAGGGACAGAGCTAG GT:BD:BK:BI:BVT:BLT:QQ 1|1:FN:am:i16_plus:INDEL:homalt:. .:.:.:.:NOCALL:nocall:0	yes	no	There is support from the reads, but het indel not called. Unsure why, maybe GATK.	yes	no
NA24385.GRCh37.phased_variants.vcf	10x LongRanger	GRCh37	INDEL	MHC	FN	6	32644315	A ACTT GT:BD:BK:BI:BVT:BLT:QQ 0|1:FN:.:i1_5:INDEL:het:. .:.:.:.:NOCALL:nocall:0	yes	no		yes	no
NA24385.GRCh37.phased_variants.vcf	10x LongRanger	GRCh37	INDEL	MHC	FN	6	32598493	T TTTTAGCATCTTCTTCATGAAATC GT:BD:BK:BI:BVT:BLT:QQ 1|0:FN:lm:i16_plus:INDEL:het:. .:.:.:.:NOCALL:nocall:0	yes	no		yes	no
NA24385.GRCh37.phased_variants.vcf	10x LongRanger	GRCh37	INDEL	MHC	FN	6	29911732	G GGGACTAGAATTTTCCAC GT:BD:BK:BI:BVT:BLT:QQ 0|1:FN:.:i16_plus:INDEL:het:. .:.:.:.:NOCALL:nocall:0	yes	no		yes	no
NA24385.GRCh37.phased_variants.vcf	10x LongRanger	GRCh37	INDEL	MHC	FN	6	32614247	GTGCT G GT:BD:BK:BI:BVT:BLT:QQ 0|1:FN:.:d1_5:INDEL:het:. .:.:.:.:NOCALL:nocall:0	yes	no	Unsure why missed when the call has support.	yes	no
hs37d5_sorted.vcf (CCS Clair)	CCS Clair	GRCh37	SNP	MHC	FP	6	32422727	C T GT:QQ:BD:BK:BI:BVT:BLT .:.:.:.:.:NOCALL:nocall 0/1:91:FP:lm:ti:SNP:het	Yes	Yes	Both look correct. One has an insertion and a deletion while the other has a bunch of SNPs	Yes	partial	Clair has 6 net inserted bases, when there should only be 1 net inserted base, though this snp is partially correct
hs37d5_sorted.vcf (CCS Clair)	CCS Clair	GRCh37	SNP	MHC	FP	6	31322217	A C GT:QQ:BD:BK:BI:BVT:BLT .:.:.:.:.:NOCALL:nocall 0/1:200:FP:lm:tv:SNP:het	Unsure	Unsure	It’s very difficult to get a consensus from the reads around here. There’s only 1 10x read that provides evidence of the benchmark being right though, and a couple of 10x reads plus many CCS reads supporting the callset’s alleles. However, it’s not strong evidence for me to make a definitive call here.	Yes	partial	Both haplotypes called by the benchmark are consistent with alignments of PCR-free illumina reads, and Clair calls 3 overlapping deletions in this region that couldn't be correct, so it is at least partially incorrect
hs37d5_sorted.vcf (CCS Clair)	CCS Clair	GRCh37	SNP	MHC	FP	6	30463204	G T GT:QQ:BD:BK:BI:BVT:BLT .:.:.:.:.:NOCALL:nocall 1/1:223:FP:lm:tv:SNP:homalt	Yes	Yes	Both look correct – long insertion + deletion in benchmark vs. short insertion plus SNPs in callset	Yes	partial	Clair calls 22 net inserted bases instead of 9, though this snp is partially correct
hs37d5_sorted.vcf (CCS Clair)	CCS Clair	GRCh37	SNP	MHC	FP	6	30292635	C T GT:QQ:BD:BK:BI:BVT:BLT .:.:.:.:.:NOCALL:nocall 0/1:171:FP:lm:ti:SNP:het	Yes	Yes	Another instance of equivalent representations of the same sequence	Yes	partial	Clair calls a 6bp del instead of a 3bp del downstream, though this snp is partially correct
hs37d5_sorted.vcf (CCS Clair)	CCS Clair	GRCh37	SNP	MHC	FP	6	29850376	G A GT:QQ:BD:BK:BI:BVT:BLT .:.:.:.:.:NOCALL:nocall 1/1:222:FP:lm:ti:SNP:homalt	Yes	Yes	Another instance of equivalent representations of the same sequence	Yes	partial	Clair calls 39 net inserted bases instead of 15, though this snp is partially correct
hs37d5_sorted.vcf (CCS Clair)	CCS Clair	GRCh37	INDEL	MHC	FP	6	29924295	TG T GT:QQ:BD:BK:BI:BVT:BLT .:.:.:.:.:NOCALL:nocall 1/1:276:FP:lm:d1_5:INDEL:homalt	Yes	No	There’s a longer deletion which is correctly in the benchmark but the callset only captures the first base of it	Yes	No
hs37d5_sorted.vcf (CCS Clair)	CCS Clair	GRCh37	INDEL	MHC	FP	6	29669334	TA T GT:QQ:BD:BK:BI:BVT:BLT .:.:.:.:.:NOCALL:nocall 0/1:295:FP:lm:d1_5:INDEL:het	No	Yes	There seems to be a deleted base here across technologies	Yes	partial	While this call is correct with one representation, Clair misses an upstream ins so it is counted as a FP
hs37d5_sorted.vcf (CCS Clair)	CCS Clair	GRCh37	INDEL	MHC	FP	6	32773346	GACAC G GT:QQ:BD:BK:BI:BVT:BLT .:.:.:.:.:NOCALL:nocall 0/1:150:FP:lm:d1_5:INDEL:het	Yes	No	The callset is wrong here and has a bunch of overlapping deletions	Yes	No
hs37d5_sorted.vcf (CCS Clair)	CCS Clair	GRCh37	INDEL	MHC	FP	6	29250696	CA C GT:QQ:BD:BK:BI:BVT:BLT .:.:.:.:.:NOCALL:nocall 0/1:33:FP:.:d1_5:INDEL:het	Yes	No	No evidence of a deletion here	Yes	No
hs37d5_sorted.vcf (CCS Clair)	CCS Clair	GRCh37	INDEL	MHC	FP	6	31312300	A AACAAC GT:QQ:BD:BK:BI:BVT:BLT .:.:.:.:.:NOCALL:nocall 0/1:156:FP:lm:i1_5:INDEL:het	Unsure	Unsure	CCS reads show strong evidence of a heterozygous insertion here and also the following SNP being heterozygous instead of homozygous, but it could be misaligned reads since it’s not present in other technologies	Yes	partial	Clair calls 5bp total inserted insead of a 6bp total inserted bases, because it calls the snp downstream instead of an insertion
hs37d5_sorted.vcf (CCS Clair)	CCS Clair	GRCh37	SNP	MHC	FN	6	32612576	G C GT:BD:BK:BI:BVT:BLT:QQ 0|1:FN:lm:tv:SNP:het:. .:.:.:.:NOCALL:nocall:0	Yes	No		Yes	No
hs37d5_sorted.vcf (CCS Clair)	CCS Clair	GRCh37	SNP	MHC	FN	6	32614701	A T GT:BD:BK:BI:BVT:BLT:QQ 0|1:FN:.:tv:SNP:het:. .:.:.:.:NOCALL:nocall:0	Unsure	Unsure	It seems like only the ONT reads show evidence of these mutations, but other technologies see a drop in coverage there which makes me think the ONT reads are the only ones able to align on the mutated haplotype here. However, it could also be misaligned reads	Yes	No	10x and CCS also support these variants, though at a lower allele fraction probably because it has many phased variants
hs37d5_sorted.vcf (CCS Clair)	CCS Clair	GRCh37	SNP	MHC	FN	6	32637275	A G GT:BD:BK:BI:BVT:BLT:QQ 0|1:FN:lm:ti:SNP:het:. .:.:.:.:NOCALL:nocall:0	Yes	No		Yes	No
hs37d5_sorted.vcf (CCS Clair)	CCS Clair	GRCh37	SNP	MHC	FN	6	32565652	C G GT:BD:BK:BI:BVT:BLT:QQ 0|1:FN:lm:tv:SNP:het:. .:.:.:.:NOCALL:nocall:0	Yes	No		Yes	No
hs37d5_sorted.vcf (CCS Clair)	CCS Clair	GRCh37	SNP	MHC	FN	6	31289899	C A GT:BD:BK:BI:BVT:BLT:QQ 0|1:FN:lm:tv:SNP:het:. .:.:.:.:NOCALL:nocall:0	Yes	No		Yes	No
hs37d5_sorted.vcf (CCS Clair)	CCS Clair	GRCh37	INDEL	MHC	FN	6	32610099	TC T GT:BD:BK:BI:BVT:BLT:QQ 0|1:FN:lm:d1_5:INDEL:het:. .:.:.:.:NOCALL:nocall:0	Yes	No		Yes	No
hs37d5_sorted.vcf (CCS Clair)	CCS Clair	GRCh37	INDEL	MHC	FN	6	31357601	C CAGACCTCTGTTAAATGCAG GT:BD:BK:BI:BVT:BLT:QQ 1|1:FN:.:i16_plus:INDEL:homalt:. .:.:.:.:NOCALL:nocall:0	Yes	No		Yes	No
hs37d5_sorted.vcf (CCS Clair)	CCS Clair	GRCh37	INDEL	MHC	FN	6	29850368	AGCTAGGTG A GT:BD:BK:BI:BVT:BLT:QQ 1|1:FN:lm:d6_15:INDEL:homalt:. .:.:.:.:NOCALL:nocall:0	Yes	Yes	Equivalent representations of the same variants here	Yes	No	Clair has 6 net inserted bases, when there should only be 1 net inserted base
hs37d5_sorted.vcf (CCS Clair)	CCS Clair	GRCh37	INDEL	MHC	FN	6	32627529	CA C GT:BD:BK:BI:BVT:BLT:QQ 0|1:FN:lm:d1_5:INDEL:het:. .:.:.:.:NOCALL:nocall:0	Yes	No		Yes	No
hs37d5_sorted.vcf (CCS Clair)	CCS Clair	GRCh37	INDEL	MHC	FN	6	32045850	G GAGAAAGAAAGAA GT:BD:BK:BI:BVT:BLT:QQ 0|1:FN:lm:i6_15:INDEL:het:. 0/0:N:.:.:HOMREF:homref:0	Yes	No	The callset found an insertion here but didn’t resolve the length/sequence here	Yes	No
HG002.CCS_duplomap_011120_hg19.vcf.gz	CCS-Duplomap-DV	GRCh37	SNP	MHC	FP	6	32422730	A C GT:QQ:BD:BK:BI:BVT:BLT .:.:.:.:.:NOCALL:nocall 0/1:3.8:FP:lm:tv:SNP:het	yes	no	complex variant (32422708-32422730), haplotype based consensus confirms benchmark	yes	no
HG002.CCS_duplomap_011120_hg19.vcf.gz	CCS-Duplomap-DV	GRCh37	SNP	MHC	FP	6	30436231	C T GT:QQ:BD:BK:BI:BVT:BLT .:.:.:.:.:NOCALL:nocall 0/1:7.1:FP:lm:ti:SNP:het	yes	no	TA^n repeat region (30436116-30436399), PacBio CCS reads supports benchmark call, represented as multiple events (2D, 4D and 66D) while benchmark represents as 48D + 2I + 2I + 30D	yes	no
HG002.CCS_duplomap_011120_hg19.vcf.gz	CCS-Duplomap-DV	GRCh37	SNP	MHC	FP	6	32843925	A T GT:QQ:BD:BK:BI:BVT:BLT .:.:.:.:.:NOCALL:nocall 0/1:36.2:FP:lm:tv:SNP:het	unsure	unsure	Overlapping benchmark call is a long insertion (32843920:C:CGCGGTAAATTGAG); no evidence in the reads for any platform to support the long insertion	no	partial	benchmark misses deletion due to dipcall bug, and DV filters two nearby SNPs
HG002.CCS_duplomap_011120_hg19.vcf.gz	CCS-Duplomap-DV	GRCh37	SNP	MHC	FP	6	32422725	G T GT:QQ:BD:BK:BI:BVT:BLT .:.:.:.:.:NOCALL:nocall 0/1:9.3:FP:lm:tv:SNP:het	yes	no	confirmed	yes	no
HG002.CCS_duplomap_011120_hg19.vcf.gz	CCS-Duplomap-DV	GRCh37	SNP	MHC	FP	6	32422726	G A GT:QQ:BD:BK:BI:BVT:BLT .:.:.:.:.:NOCALL:nocall 0/1:3.8:FP:lm:ti:SNP:het	yes	no	confirmed	yes	no
HG002.CCS_duplomap_011120_hg19.vcf.gz	CCS-Duplomap-DV	GRCh37	INDEL	MHC	FP	6	29675165	CAT C GT:QQ:BD:BK:BI:BVT:BLT .:.:.:.:.:NOCALL:nocall 0/1:13.3:FP:lm:d1_5:INDEL:het	yes	unsure	DeepVariant could be partially correct, misses some variants in a cluster	no	partial	benchmark calls one half of the del 2bp too long due to TR, and DV filters parts of the complex variant
HG002.CCS_duplomap_011120_hg19.vcf.gz	CCS-Duplomap-DV	GRCh37	INDEL	MHC	FP	6	32143805	A ACCCT GT:QQ:BD:BK:BI:BVT:BLT .:.:.:.:.:NOCALL:nocall 0/1:26.4:FP:.:i1_5:INDEL:het	unsure	unsure	no variant in MHC benchmark calls overlapping region, 4bp insertion event is supported by aligned reads (CCS, Illumina); variant is haplotype-consistent (only on reads from one haplotype) in CCS reads; only explanation could be mapping error	yes	no	benchmark misses ins in TR
HG002.CCS_duplomap_011120_hg19.vcf.gz	CCS-Duplomap-DV	GRCh37	INDEL	MHC	FP	6	31620137	C CA GT:QQ:BD:BK:BI:BVT:BLT .:.:.:.:.:NOCALL:nocall 0/1:11.3:FP:am:i1_5:INDEL:het	yes	yes	different representation in DeepVariant calls: 31620137:C:CA + 31620138:C:CA is same as 31620097:A:AAC + 31620138:C:A, CA tandem repeat	no	yes	benchmark calls it mostly correct, but calls 7bp ins instead of 8bp ins in TR in one haplotype
HG002.CCS_duplomap_011120_hg19.vcf.gz	CCS-Duplomap-DV	GRCh37	INDEL	MHC	FP	6	30436247	CAT C GT:QQ:BD:BK:BI:BVT:BLT .:.:.:.:.:NOCALL:nocall 0/1:10.8:FP:lm:d1_5:INDEL:het	yes	no	Low-complexity sequence, AT repeat, similar to variant “30436231”, supported by PacBio CCS reads	yes	no
HG002.CCS_duplomap_011120_hg19.vcf.gz	CCS-Duplomap-DV	GRCh37	INDEL	MHC	FP	6	28496590	GTATATATATATATATATATATATATATATATA G GT:QQ:BD:BK:BI:BVT:BLT .:.:.:.:.:NOCALL:nocall 0/1:23:FP:lm:d16_plus:INDEL:het	yes	yes	Genotype =1 / 2, alleles also match, variant present in benchmark	no	yes	benchmark calls it mostly correct, but calls 34bp del instead of 32bp del in TR in one haplotype
HG002.CCS_duplomap_011120_hg19.vcf.gz	CCS-Duplomap-DV	GRCh37	SNP	MHC	FN	6	31296355	G T GT:BD:BK:BI:BVT:BLT:QQ 0|1:FN:lm:tv:SNP:het:. .:.:.:.:NOCALL:nocall:0	yes	no	filtered out by DeepVariant	yes	no
HG002.CCS_duplomap_011120_hg19.vcf.gz	CCS-Duplomap-DV	GRCh37	SNP	MHC	FN	6	29820253	G A GT:BD:BK:BI:BVT:BLT:QQ 1|0:FN:.:ti:SNP:het:. .:.:.:.:NOCALL:nocall:0	yes	no	filtered out by DeepVariant, clear evidence of variant on one haplotype using CCS reads	yes	no
HG002.CCS_duplomap_011120_hg19.vcf.gz	CCS-Duplomap-DV	GRCh37	SNP	MHC	FN	6	32646955	G T GT:BD:BK:BI:BVT:BLT:QQ 0|1:FN:.:tv:SNP:het:. .:.:.:.:NOCALL:nocall:0	yes	no	Located in dense cluster of variants, confirmed by haplotype based POA graph	yes	no
HG002.CCS_duplomap_011120_hg19.vcf.gz	CCS-Duplomap-DV	GRCh37	SNP	MHC	FN	6	32627485	T C GT:BD:BK:BI:BVT:BLT:QQ 0|1:FN:lm:ti:SNP:het:. .:.:.:.:NOCALL:nocall:0	yes	no	Located in dense cluster of variants, confirmed by haplotype based POA graph	yes	no
HG002.CCS_duplomap_011120_hg19.vcf.gz	CCS-Duplomap-DV	GRCh37	SNP	MHC	FN	6	32631142	A G GT:BD:BK:BI:BVT:BLT:QQ 0|1:FN:lm:ti:SNP:het:. .:.:.:.:NOCALL:nocall:0	yes	no	Located in dense cluster of variants, confirmed by haplotype based POA graph	yes	no
HG002.CCS_duplomap_011120_hg19.vcf.gz	CCS-Duplomap-DV	GRCh37	INDEL	MHC	FN	6	32613360	C CA GT:BD:BK:BI:BVT:BLT:QQ 0|1:FN:.:i1_5:INDEL:het:. .:.:.:.:NOCALL:nocall:0	yes	no	filtered out by DeepVariant, clear evidence of variant on one haplotype using CCS reads	yes	no
HG002.CCS_duplomap_011120_hg19.vcf.gz	CCS-Duplomap-DV	GRCh37	INDEL	MHC	FN	6	32425167	GGCCT G GT:BD:BK:BI:BVT:BLT:QQ 1|0:FN:lm:d1_5:INDEL:het:. .:.:.:.:NOCALL:nocall:0	yes	no	Located in dense cluster of variants, confirmed by haplotype based POA graph	yes	no
HG002.CCS_duplomap_011120_hg19.vcf.gz	CCS-Duplomap-DV	GRCh37	INDEL	MHC	FN	6	32622315	T TTA GT:BD:BK:BI:BVT:BLT:QQ 0|1:FN:.:i1_5:INDEL:het:. .:.:.:.:NOCALL:nocall:0	yes	no	Located in dense cluster of variants, confirmed by haplotype based POA graph	yes	no
HG002.CCS_duplomap_011120_hg19.vcf.gz	CCS-Duplomap-DV	GRCh37	INDEL	MHC	FN	6	32642259	CT C GT:BD:BK:BI:BVT:BLT:QQ 0|1:FN:.:d1_5:INDEL:het:. .:.:.:.:NOCALL:nocall:0	yes	no	Located in dense cluster of variants, confirmed by haplotype based POA graph	yes	no
HG002.CCS_duplomap_011120_hg19.vcf.gz	CCS-Duplomap-DV	GRCh37	INDEL	MHC	FN	6	32612531	AT A GT:BD:BK:BI:BVT:BLT:QQ 0|1:FN:.:d1_5:INDEL:het:. .:.:.:.:NOCALL:nocall:0	yes	no	Located in dense cluster of variants, confirmed by haplotype based POA graph	yes	no
NA24385.hard-filtered.vcf (GRCh37)	Illumina Dragen	GRCh37	SNP	MHC	FP	6	32442576	A C GT:QQ:BD:BK:BI:BVT:BLT .:.:.:.:.:NOCALL:nocall 0/1:28.98:FP:.:tv:SNP:het	yes	no	Messy in selfchain. PacBio is relatively clean and allele fraction is not high enough to be confident in query in most alignments.	yes	no
NA24385.hard-filtered.vcf (GRCh37)	Illumina Dragen	GRCh37	SNP	MHC	FP	6	32440534	A G GT:QQ:BD:BK:BI:BVT:BLT .:.:.:.:.:NOCALL:nocall 0/1:50:FP:lm:ti:SNP:het	yes	no	Dragen and 10x agrees with query, but relatively uneven coverage in the larger region suggests benchmark	yes	no
NA24385.hard-filtered.vcf (GRCh37)	Illumina Dragen	GRCh37	SNP	MHC	FP	6	32440675	G C GT:QQ:BD:BK:BI:BVT:BLT .:.:.:.:.:NOCALL:nocall 0/1:36.78:FP:lm:tv:SNP:het	yes	no		yes	no
NA24385.hard-filtered.vcf (GRCh37)	Illumina Dragen	GRCh37	SNP	MHC	FP	6	32440366	G A GT:QQ:BD:BK:BI:BVT:BLT .:.:.:.:.:NOCALL:nocall 0/1:42.24:FP:lm:ti:SNP:het	yes	no		yes	no
NA24385.hard-filtered.vcf (GRCh37)	Illumina Dragen	GRCh37	SNP	MHC	FP	6	32440722	C T GT:QQ:BD:BK:BI:BVT:BLT .:.:.:.:.:NOCALL:nocall 0/1:24.24:FP:.:ti:SNP:het	yes	no		yes	no
NA24385.hard-filtered.vcf (GRCh37)	Illumina Dragen	GRCh37	INDEL	MHC	FP	6	30066860	GAAAGAAAGAAA G GT:QQ:BD:BK:BI:BVT:BLT .:.:.:.:.:NOCALL:nocall 0/1:28.6:FP:am:d6_15:INDEL:het	no	unsure	Coverage drop is observed in most alignemnts, but allele fraction is not high enough to be sure	no	yes	benchmark is mostly correct but calls a 20bp ins instead of a 16bp ins
NA24385.hard-filtered.vcf (GRCh37)	Illumina Dragen	GRCh37	INDEL	MHC	FP	6	30247700	GT G GT:QQ:BD:BK:BI:BVT:BLT .:.:.:.:.:NOCALL:nocall 0/1:40.95:FP:lm:d1_5:INDEL:het	no	unsure	Allele deletion is observed in most alignemnts to a varying degree, but it's not all consistent across alignments	no	yes	benchmark calls snp instead of del in homopolymers
NA24385.hard-filtered.vcf (GRCh37)	Illumina Dragen	GRCh37	INDEL	MHC	FP	6	32442572	C CA GT:QQ:BD:BK:BI:BVT:BLT .:.:.:.:.:NOCALL:nocall 0/1:29.19:FP:.:i1_5:INDEL:het	yes	no		yes	no
NA24385.hard-filtered.vcf (GRCh37)	Illumina Dragen	GRCh37	INDEL	MHC	FP	6	31620137	C CA GT:QQ:BD:BK:BI:BVT:BLT .:.:.:.:.:NOCALL:nocall 0/1:43.34:FP:am:i1_5:INDEL:het	unsure	unsure	Insertion is found in many alignments, but not confident in dup region	no	yes	benchmark calls it mostly correct, but calls 7bp ins instead of 8bp ins in TR in one haplotype
NA24385.hard-filtered.vcf (GRCh37)	Illumina Dragen	GRCh37	INDEL	MHC	FP	6	28496590	GTATATATATATATATATATATATATATATATA G GT:QQ:BD:BK:BI:BVT:BLT .:.:.:.:.:NOCALL:nocall 0/1:634.46:FP:lm:d16_plus:INDEL:het	unsure	unsure	It's very messy; benchmark and query seems to have called very similar calls. But long read alignments looks to suggest a homozygous deletion.	no	yes	benchmark calls it mostly correct, but calls 34bp del instead of 32bp del in TR in one haplotype
NA24385.hard-filtered.vcf (GRCh37)	Illumina Dragen	GRCh37	SNP	MHC	FN	6	32599643	T G GT:BD:BK:BI:BVT:BLT:QQ 1|0:FN:.:tv:SNP:het:. .:.:.:.:NOCALL:nocall:0	yes	no	Long reads are clean. Not sure why PCR free shows no evidence though.	yes	no
NA24385.hard-filtered.vcf (GRCh37)	Illumina Dragen	GRCh37	SNP	MHC	FN	6	29946834	A G GT:BD:BK:BI:BVT:BLT:QQ 0|1:FN:.:ti:SNP:het:. .:.:.:.:NOCALL:nocall:0	yes	no		yes	no
NA24385.hard-filtered.vcf (GRCh37)	Illumina Dragen	GRCh37	SNP	MHC	FN	6	32671930	C T GT:BD:BK:BI:BVT:BLT:QQ 1|1:FN:.:ti:SNP:homalt:. .:.:.:.:NOCALL:nocall:0	yes	no		yes	no
NA24385.hard-filtered.vcf (GRCh37)	Illumina Dragen	GRCh37	SNP	MHC	FN	6	32614343	G A GT:BD:BK:BI:BVT:BLT:QQ 0|1:FN:lm:ti:SNP:het:. .:.:.:.:NOCALL:nocall:0	unsure	unsure	Repeat. PacBio and PCR-free alignments suppport query. Dragen's bam supports benchmark but didn't call it probably after reassembly	yes	no	benchmark supported by ONT and by a smaller number of CCS and 10x reads due to high variant density
NA24385.hard-filtered.vcf (GRCh37)	Illumina Dragen	GRCh37	SNP	MHC	FN	6	31357972	A T GT:BD:BK:BI:BVT:BLT:QQ 1|1:FN:.:tv:SNP:homalt:. .:.:.:.:NOCALL:nocall:0	yes	no		yes	no
NA24385.hard-filtered.vcf (GRCh37)	Illumina Dragen	GRCh37	INDEL	MHC	FN	6	32614448	TACAAATGAAGCACTTCATGCACAG T GT:BD:BK:BI:BVT:BLT:QQ 0|1:FN:.:d16_plus:INDEL:het:. .:.:.:.:NOCALL:nocall:0	unsure	unsure	Repeat. Evidences are inconsistent across alignemnts. Dragen's bam supports benchmark but didn't call it probably after reassembly	yes	no	benchmark supported by ONT and by a smaller number of CCS and 10x reads due to high variant density
NA24385.hard-filtered.vcf (GRCh37)	Illumina Dragen	GRCh37	INDEL	MHC	FN	6	31308970	T TG GT:BD:BK:BI:BVT:BLT:QQ 0|1:FN:lm:i1_5:INDEL:het:. .:.:.:.:NOCALL:nocall:0	yes	no		yes	no
NA24385.hard-filtered.vcf (GRCh37)	Illumina Dragen	GRCh37	INDEL	MHC	FN	6	32613514	AAC A GT:BD:BK:BI:BVT:BLT:QQ 0|1:FN:lm:d1_5:INDEL:het:. .:.:.:.:NOCALL:nocall:0	unsure	unsure	Evidences are inconsistent across alignemnts including PacBio suggesting a large deletion of the region. Dragen's bam supports benchmark but didn't call it probably after reassembly	yes	no	benchmark supported by ONT and by a smaller number of 10x reads and no CCS reads due to high variant density
NA24385.hard-filtered.vcf (GRCh37)	Illumina Dragen	GRCh37	INDEL	MHC	FN	6	29623519	G GA GT:BD:BK:BI:BVT:BLT:QQ 1|0:FN:.:i1_5:INDEL:het:. .:.:.:.:NOCALL:nocall:0	unsure	unsure	Evidences are inconsistent across alignemnts. PacBio alignment is only one supporting benchmark well	no	yes	likely error in benchmark due to homopolymer since not supported by PCR-free or haplotype partitioned
NA24385.hard-filtered.vcf (GRCh37)	Illumina Dragen	GRCh37	INDEL	MHC	FN	6	29915963	CCGCCACACACACACA C GT:BD:BK:BI:BVT:BLT:QQ 0|1:FN:lm:d6_15:INDEL:het:. .:.:.:.:NOCALL:nocall:0	unsure	no	Evidences are inconsistent across alignemnts. It's difficult to assess correct alleles from the alignments.	unsure	unsure	complex variant with different representations that are also different from aligned reads
HG002.xAtlas_SNP.hs37d5.vcf	xAtlas Illumina	GRCh37	SNP	MHC	FP	6	31455545	T C GT:QQ:BD:BK:BI:BVT:BLT .:.:.:.:.:NOCALL:nocall 0/1:16:FP:lm:ti:SNP:het	Yes	No	No reads supporting the variant allele called by xAtlas in the PacBio CCS alignment, reads supporting the variant allele called by xAtlas overlap with an LTR and a LINE	Yes	No
HG002.xAtlas_SNP.hs37d5.vcf	xAtlas Illumina	GRCh37	SNP	MHC	FP	6	31782407	G C GT:QQ:BD:BK:BI:BVT:BLT .:.:.:.:.:NOCALL:nocall 0/1:6:FP:.:tv:SNP:het	Yes	No	No reads supporting the variant allele called by xAtlas in the PacBio CCS alignment, inside of a 16bp tandem repeat, variant site surrounded by other *->C mismatches in the Illumina 60x alignment	Yes	No
HG002.xAtlas_SNP.hs37d5.vcf	xAtlas Illumina	GRCh37	SNP	MHC	FP	6	28496612	A G GT:QQ:BD:BK:BI:BVT:BLT .:.:.:.:.:NOCALL:nocall 0/1:4:FP:lm:ti:SNP:het	Yes	No	Overlaps with benchmark indel at 6:28496590, inside of a simple (TA)n repeat	Yes	No
HG002.xAtlas_SNP.hs37d5.vcf	xAtlas Illumina	GRCh37	SNP	MHC	FP	6	31454505	G A GT:QQ:BD:BK:BI:BVT:BLT .:.:.:.:.:NOCALL:nocall 0/1:15:FP:.:ti:SNP:het	Yes	No	No reads supporting the variant allele called by xAtlas in the PacBio CCS alignment	Yes	No
HG002.xAtlas_SNP.hs37d5.vcf	xAtlas Illumina	GRCh37	SNP	MHC	FP	6	31455312	C T GT:QQ:BD:BK:BI:BVT:BLT .:.:.:.:.:NOCALL:nocall 0/1:37:FP:lm:ti:SNP:het	Yes	No	No reads supporting the variant allele called by xAtlas in the PacBio CCS alignment, inside of an LTR	Yes	No
HG002.xAtlas_SNP.hs37d5.vcf	xAtlas Illumina	GRCh37	SNP	MHC	FN	6	32645073	T C GT:BD:BK:BI:BVT:BLT:QQ 0|1:FN:.:ti:SNP:het:. .:.:.:.:NOCALL:nocall:0	Yes	No	Filtered as low confidence T->C SNP by xAtlas due to low count of reads supporting the variant allele in the Illumina 60x alignment	Yes	No
HG002.xAtlas_SNP.hs37d5.vcf	xAtlas Illumina	GRCh37	SNP	MHC	FN	6	31307765	C T GT:BD:BK:BI:BVT:BLT:QQ 0|1:FN:lm:ti:SNP:het:. .:.:.:.:NOCALL:nocall:0	Yes	No	Inside of a SINE, no reads supporting the variant allele in the Illumina 60x alignment, good support for the benchmark variant from the aligments using other technologies	Yes	No
HG002.xAtlas_SNP.hs37d5.vcf	xAtlas Illumina	GRCh37	SNP	MHC	FN	6	32643281	T A GT:BD:BK:BI:BVT:BLT:QQ 0|1:FN:lm:tv:SNP:het:. .:.:.:.:NOCALL:nocall:0	Yes	No	Filtered as low confidence T->A SNP by xAtlas due to low count of reads supporting the variant allele in the Illumina 60x alignment	Yes	No
HG002.xAtlas_SNP.hs37d5.vcf	xAtlas Illumina	GRCh37	SNP	MHC	FN	6	32613610	C T GT:BD:BK:BI:BVT:BLT:QQ 0|1:FN:.:ti:SNP:het:. .:.:.:.:NOCALL:nocall:0	Yes	No	Variant allele appears in the Illumina and ONT alignments. PacBio CCS alignment shows a coverage dropoff of approximately half starting at 6:32613448 (-162bp)	Yes	No
HG002.xAtlas_SNP.hs37d5.vcf	xAtlas Illumina	GRCh37	SNP	MHC	FN	6	32630452	C T GT:BD:BK:BI:BVT:BLT:QQ 1|0:FN:.:ti:SNP:het:. .:.:.:.:NOCALL:nocall:0	Yes	No	Low coverage of only 3 reads in the Illumina 60x alignment	Yes	No
HG002_VG_parent_aligned_dragen_genotyped.GRCH37.vcf	Illumina Dragen	GRCh37	SNP	MHC	FP	6	31975716	C T GT:QQ:BD:BK:BI:BVT:BLT .:.:.:.:.:NOCALL:nocall 0/1:10.3:FP:.:ti:SNP:het	yes	no	Looks like there's some alternative variant evidence in the illumina and 10x reads, but the long reads appear to side with the benchmark. IGV image: https://drive.google.com/open?id=1g047LNftktJjlQliQHOUAXZrHS6wBSZd	yes	no
HG002_VG_parent_aligned_dragen_genotyped.GRCH37.vcf	Illumina Dragen	GRCh37	SNP	MHC	FP	6	31823065	G A GT:QQ:BD:BK:BI:BVT:BLT .:.:.:.:.:NOCALL:nocall 0/1:48.19:FP:.:ti:SNP:het	unsure	unsure	The short read evidence looks like there is an allele here, but it does overlap a repeat region and the long reads don't support it. IGV: https://drive.google.com/open?id=1u2RHz1gbBW7Y8OxsA3VpC58S_unT8IfB	yes	no	Looks likely to be a mapping error from short reads since it's not in CCS or ONT and only in unphased 10x reads and illumina
HG002_VG_parent_aligned_dragen_genotyped.GRCH37.vcf	Illumina Dragen	GRCh37	SNP	MHC	FP	6	30672634	C G GT:QQ:BD:BK:BI:BVT:BLT .:.:.:.:.:NOCALL:nocall 0/1:10.11:FP:.:tv:SNP:het	yes	no	IGV: https://drive.google.com/open?id=1gfwT8MgdDNfPqDDczvKiuv4UnlvFf8Et	yes	no
HG002_VG_parent_aligned_dragen_genotyped.GRCH37.vcf	Illumina Dragen	GRCh37	SNP	MHC	FP	6	28840264	T A GT:QQ:BD:BK:BI:BVT:BLT .:.:.:.:.:NOCALL:nocall 0/1:3.22:FP:lm:tv:SNP:het	yes	no	IGV: https://drive.google.com/open?id=14zbBrVBOSkBxOcNhcnEyqTWZcUZIEaIM	yes	no
HG002_VG_parent_aligned_dragen_genotyped.GRCH37.vcf	Illumina Dragen	GRCh37	SNP	MHC	FP	6	31997600	C G GT:QQ:BD:BK:BI:BVT:BLT .:.:.:.:.:NOCALL:nocall 1/1:14.93:FP:.:tv:SNP:homalt	unsure	unsure	Short reads appear to support a heterozygous call. IGV: https://drive.google.com/open?id=1PVqvgdpQ3TVNGF24AB79HXG4DBXk05vh	yes	no	Looks likely to be a mapping error from short reads since it's in a segdup, not in CCS or ONT and only in unphased 10x reads and illumina
HG002_VG_parent_aligned_dragen_genotyped.GRCH37.vcf	Illumina Dragen	GRCh37	INDEL	MHC	FP	6	31551346	AGGG A GT:QQ:BD:BK:BI:BVT:BLT .:.:.:.:.:NOCALL:nocall 0/1:4.01:FP:.:d1_5:INDEL:het	yes	no	IGV: https://drive.google.com/open?id=1PENq7a4tFNs6mIgA05rAFw63G1h8TMi-	yes	no
HG002_VG_parent_aligned_dragen_genotyped.GRCH37.vcf	Illumina Dragen	GRCh37	INDEL	MHC	FP	6	32667698	AT A GT:QQ:BD:BK:BI:BVT:BLT .:.:.:.:.:NOCALL:nocall 0/1:23.61:FP:lm:d1_5:INDEL:het	yes	no	IGV: https://drive.google.com/open?id=1oW9GcKpuIpf0vvyQuIiMZbpc8bvm6vWd	yes	no
HG002_VG_parent_aligned_dragen_genotyped.GRCH37.vcf	Illumina Dragen	GRCh37	INDEL	MHC	FP	6	33103024	T TCCTTCCTTCCTTCCTTCCTTCCA GT:QQ:BD:BK:BI:BVT:BLT .:.:.:.:.:NOCALL:nocall 0/1:12.82:FP:lm:i16_plus:INDEL:het	yes	no	IGV: https://drive.google.com/open?id=1jAuoiCnQdLt1FMbG5jSRLf9tr7Yomw0v	yes	no
HG002_VG_parent_aligned_dragen_genotyped.GRCH37.vcf	Illumina Dragen	GRCh37	INDEL	MHC	FP	6	33103017	CA C GT:QQ:BD:BK:BI:BVT:BLT .:.:.:.:.:NOCALL:nocall 0/1:13.86:FP:lm:d1_5:INDEL:het	yes	no	IGV: https://drive.google.com/open?id=1jbRIuRdqYx1DDe3nI_ueJQzKS1rYVa0_	yes	no
HG002_VG_parent_aligned_dragen_genotyped.GRCH37.vcf	Illumina Dragen	GRCh37	INDEL	MHC	FP	6	32843934	T TTG GT:QQ:BD:BK:BI:BVT:BLT .:.:.:.:.:NOCALL:nocall 0/1:50:FP:lm:i1_5:INDEL:het	yes	no	IGV: https://drive.google.com/open?id=1VF4opTzfsThDTk3nlJFnW4QknpgGND44	yes	no
HG002_VG_parent_aligned_dragen_genotyped.GRCH37.vcf	Illumina Dragen	GRCh37	SNP	MHC	FN	6	32614392	G T GT:BD:BK:BI:BVT:BLT:QQ 0|1:FN:.:tv:SNP:het:. .:.:.:.:NOCALL:nocall:0	yes	no	A little unsure due to the CCS evidence. IGV: https://drive.google.com/open?id=15Hfa7kJJPNtAc6tla2A4kt4UNA_CLyPT	yes	no
HG002_VG_parent_aligned_dragen_genotyped.GRCH37.vcf	Illumina Dragen	GRCh37	SNP	MHC	FN	6	32622437	T C GT:BD:BK:BI:BVT:BLT:QQ 0|1:FN:.:ti:SNP:het:. .:.:.:.:NOCALL:nocall:0	yes	no	IGV: https://drive.google.com/open?id=1HUK0fV3m3C2wZ2VzJZrns4aELbRZL4ln	yes	no
HG002_VG_parent_aligned_dragen_genotyped.GRCH37.vcf	Illumina Dragen	GRCh37	SNP	MHC	FN	6	28608453	G C GT:BD:BK:BI:BVT:BLT:QQ 1|0:FN:.:tv:SNP:het:. .:.:.:.:NOCALL:nocall:0	yes	no	IGV: https://drive.google.com/open?id=1DYsbgaR1PIKGaz4-Cg5JIHwJ0NUpuyMV	yes	no
HG002_VG_parent_aligned_dragen_genotyped.GRCH37.vcf	Illumina Dragen	GRCh37	SNP	MHC	FN	6	32614205	A G GT:BD:BK:BI:BVT:BLT:QQ 0|1:FN:.:ti:SNP:het:. .:.:.:.:NOCALL:nocall:0	unsure	no	A little unsure due to the CCS evidence and lack of any illumina reads. IGV: https://drive.google.com/open?id=1gKhMyAyLkCp9tyV0PBsFa08ZZI1Pqz8X	yes	no	Low coverage on CCS, but likely due to chance and high variant density, since haplotype separated and supported by 10x and ONT
HG002_VG_parent_aligned_dragen_genotyped.GRCH37.vcf	Illumina Dragen	GRCh37	SNP	MHC	FN	6	32621460	A G GT:BD:BK:BI:BVT:BLT:QQ 0|1:FN:lm:ti:SNP:het:. .:.:.:.:NOCALL:nocall:0	yes	no	IGV: https://drive.google.com/open?id=1O4B2vFZ0kAs5YyNJN_k6jrssDhQHz8an	yes	no
HG002_VG_parent_aligned_dragen_genotyped.GRCH37.vcf	Illumina Dragen	GRCh37	INDEL	MHC	FN	6	32613702	CCA C GT:BD:BK:BI:BVT:BLT:QQ 0|1:FN:.:d1_5:INDEL:het:. .:.:.:.:NOCALL:nocall:0	yes	no	IGV: https://drive.google.com/open?id=1urek6kW2_WwbDlf0pUNxdU255WvdYozM	yes	no
HG002_VG_parent_aligned_dragen_genotyped.GRCH37.vcf	Illumina Dragen	GRCh37	INDEL	MHC	FN	6	32633356	T TG GT:BD:BK:BI:BVT:BLT:QQ 0|1:FN:lm:i1_5:INDEL:het:. .:.:.:.:NOCALL:nocall:0	yes	no	IGV: https://drive.google.com/open?id=189kzWxIrjKdzSz7DOYS_bxoCLKMgtvWx	yes	no
HG002_VG_parent_aligned_dragen_genotyped.GRCH37.vcf	Illumina Dragen	GRCh37	INDEL	MHC	FN	6	32843920	C CGCGGTAAATTGAG GT:BD:BK:BI:BVT:BLT:QQ 1|0:FN:lm:i6_15:INDEL:het:. .:.:.:.:NOCALL:nocall:0	unsure	no	There's a lot of variability of sequence between both long and short read evidence. IGV: https://drive.google.com/open?id=14DdEW8geEHk0grVIZIXMDO5RxaOD0keD	no	no	error in dipcall missing del next to ins
HG002_VG_parent_aligned_dragen_genotyped.GRCH37.vcf	Illumina Dragen	GRCh37	INDEL	MHC	FN	6	32614247	GTGCT G GT:BD:BK:BI:BVT:BLT:QQ 0|1:FN:.:d1_5:INDEL:het:. .:.:.:.:NOCALL:nocall:0	unsure	no	Only 10x reads show evidence. There's not a lot of agreement from the other read data. IGV: https://drive.google.com/open?id=1CRO-_w7OaRUSJkiuTvQoPyeXBl8bsIEc	yes	no	supported across techs, though most represent it differently
HG002_VG_parent_aligned_dragen_genotyped.GRCH37.vcf	Illumina Dragen	GRCh37	INDEL	MHC	FN	6	32630469	CT C GT:BD:BK:BI:BVT:BLT:QQ 0|1:FN:lm:d1_5:INDEL:het:. .:.:.:.:NOCALL:nocall:0	yes	no	IGV: https://drive.google.com/open?id=1Z2OL6hmmq65Q7xFDtdgRPrtcJ1DbuKm_	yes	no
Aquila_L5+L6_HG002_hg19_reformat_sorted.vcf	10x Aquila	GRCh37	SNP	MHC	FP	6	30775209	G A GT:QQ:BD:BK:BI:BVT:BLT .:.:.:.:.:NOCALL:nocall 0/1:0:FP:.:ti:SNP:het	yes	no		yes	no
Aquila_L5+L6_HG002_hg19_reformat_sorted.vcf	10x Aquila	GRCh37	SNP	MHC	FP	6	29851199	T A GT:QQ:BD:BK:BI:BVT:BLT .:.:.:.:.:NOCALL:nocall 0/1:0:FP:lm:tv:SNP:het	unsure	unsure	good contig assembly and its surrounding SNPs supported by this benchmarks	yes	no	likely error in 10x due to segdup since not supported by long reads
Aquila_L5+L6_HG002_hg19_reformat_sorted.vcf	10x Aquila	GRCh37	SNP	MHC	FP	6	29353968	C T GT:QQ:BD:BK:BI:BVT:BLT .:.:.:.:.:NOCALL:nocall 0/1:0:FP:.:ti:SNP:het	unsure	unsure	good contig assembly and its surrounding SNPs supported by this benchmarks	yes	no	no support across technologies
Aquila_L5+L6_HG002_hg19_reformat_sorted.vcf	10x Aquila	GRCh37	SNP	MHC	FP	6	31722493	A T GT:QQ:BD:BK:BI:BVT:BLT .:.:.:.:.:NOCALL:nocall 0/1:0:FP:.:tv:SNP:het	yes	no	supporting contig length is too short	yes	no
Aquila_L5+L6_HG002_hg19_reformat_sorted.vcf	10x Aquila	GRCh37	SNP	MHC	FP	6	32663822	T C GT:QQ:BD:BK:BI:BVT:BLT .:.:.:.:.:NOCALL:nocall 0/1:0:FP:lm:ti:SNP:het	yes	no	supporting contig length is too short	yes	no
Aquila_L5+L6_HG002_hg19_reformat_sorted.vcf	10x Aquila	GRCh37	INDEL	MHC	FP	6	29542356	A ACT GT:QQ:BD:BK:BI:BVT:BLT .:.:.:.:.:NOCALL:nocall 0/1:0:FP:.:i1_5:INDEL:het	unsure	unsure	supporting contig quality is good	yes	no	no support across technologies
Aquila_L5+L6_HG002_hg19_reformat_sorted.vcf	10x Aquila	GRCh37	INDEL	MHC	FP	6	31975827	C CG GT:QQ:BD:BK:BI:BVT:BLT .:.:.:.:.:NOCALL:nocall 0/1:0:FP:lm:i1_5:INDEL:het	yes	no		yes	no
Aquila_L5+L6_HG002_hg19_reformat_sorted.vcf	10x Aquila	GRCh37	INDEL	MHC	FP	6	32007585	CGTG C GT:QQ:BD:BK:BI:BVT:BLT .:.:.:.:.:NOCALL:nocall 0/1:0:FP:.:d1_5:INDEL:het	unsure	unsure	supporting contig quality is good	yes	no	likely error in 10x due to segdup since not supported by long reads
Aquila_L5+L6_HG002_hg19_reformat_sorted.vcf	10x Aquila	GRCh37	INDEL	MHC	FP	6	30247700	GT G GT:QQ:BD:BK:BI:BVT:BLT .:.:.:.:.:NOCALL:nocall 0/1:0:FP:lm:d1_5:INDEL:het	unsure	unsure	benchmarks show SNP at "30247701", Aquila is a one bp deletion	no	yes	likely benchmark error due to homopolymer since del supported by PCR-free illumina
Aquila_L5+L6_HG002_hg19_reformat_sorted.vcf	10x Aquila	GRCh37	INDEL	MHC	FP	6	31972368	AG A GT:QQ:BD:BK:BI:BVT:BLT .:.:.:.:.:NOCALL:nocall 0/1:0:FP:.:d1_5:INDEL:het	yes	no		yes	no
Aquila_L5+L6_HG002_hg19_reformat_sorted.vcf	10x Aquila	GRCh37	SNP	MHC	FN	6	32614415	T C GT:BD:BK:BI:BVT:BLT:QQ 0|1:FN:.:ti:SNP:het:. .:.:.:.:NOCALL:nocall:0	yes	no	Aquila contig has this SNP , somehow paftools missed it by variant calling	yes	no
Aquila_L5+L6_HG002_hg19_reformat_sorted.vcf	10x Aquila	GRCh37	SNP	MHC	FN	6	32647982	T C GT:BD:BK:BI:BVT:BLT:QQ 0|1:FN:.:ti:SNP:het:. .:.:.:.:NOCALL:nocall:0	yes	no	Aquila contig has this SNP , somehow paftools missed it by variant calling	yes	no
Aquila_L5+L6_HG002_hg19_reformat_sorted.vcf	10x Aquila	GRCh37	SNP	MHC	FN	6	31312967	A G GT:BD:BK:BI:BVT:BLT:QQ 0|1:FN:lm:ti:SNP:het:. .:.:.:.:NOCALL:nocall:0	yes	no	Aquila contig has this SNP , somehow paftools missed it by variant calling	yes	no
Aquila_L5+L6_HG002_hg19_reformat_sorted.vcf	10x Aquila	GRCh37	SNP	MHC	FN	6	32608983	T C GT:BD:BK:BI:BVT:BLT:QQ 0|1:FN:.:ti:SNP:het:. .:.:.:.:NOCALL:nocall:0	unsure	unsure	Aquila contig has a 2bp deletion here	yes	no	There are several different representations of the complex variant, but they are all the same and the benchmark is the same as the minimap2 CCS representation, and aquila vcf has no variants
Aquila_L5+L6_HG002_hg19_reformat_sorted.vcf	10x Aquila	GRCh37	SNP	MHC	FN	6	32579549	G A GT:BD:BK:BI:BVT:BLT:QQ 1|1:FN:.:ti:SNP:homalt:. .:.:.:.:NOCALL:nocall:0	yes	no	Aquila contig has this homozygous SNP , somehow paftools missed it by variant calling	yes	no
Aquila_L5+L6_HG002_hg19_reformat_sorted.vcf	10x Aquila	GRCh37	INDEL	MHC	FN	6	32629459	TA T GT:BD:BK:BI:BVT:BLT:QQ 0|1:FN:.:d1_5:INDEL:het:. .:.:.:.:NOCALL:nocall:0	yes	no	Aquila contig has this one bp deletion , somehow paftools missed it by variant calling	yes	no
Aquila_L5+L6_HG002_hg19_reformat_sorted.vcf	10x Aquila	GRCh37	INDEL	MHC	FN	6	32646408	G GGTAGTTTAGGGAAGTTCTC GT:BD:BK:BI:BVT:BLT:QQ 0|1:FN:.:i16_plus:INDEL:het:. .:.:.:.:NOCALL:nocall:0	yes	no	Aquila contig has the same 19bp insertion , somehow paftools missed it by variant calling	yes	no
Aquila_L5+L6_HG002_hg19_reformat_sorted.vcf	10x Aquila	GRCh37	INDEL	MHC	FN	6	31037323	AT A GT:BD:BK:BI:BVT:BLT:QQ 1|0:FN:.:d1_5:INDEL:het:. .:.:.:.:NOCALL:nocall:0	yes	no	Aquila contig has this one bp deletion , somehow paftools missed it by variant calling	yes	no
Aquila_L5+L6_HG002_hg19_reformat_sorted.vcf	10x Aquila	GRCh37	INDEL	MHC	FN	6	32592775	A G,T GT:BD:BK:BI:BVT:BLT:QQ 1|2:FN:.:ti,tv:SNP:hetalt:. .:.:.:.:NOCALL:nocall:0	yes	no	Aquila contig has this 1/2 SNP , somehow paftools missed it by variant calling	yes	no
Aquila_L5+L6_HG002_hg19_reformat_sorted.vcf	10x Aquila	GRCh37	INDEL	MHC	FN	6	30924118	C CAG GT:BD:BK:BI:BVT:BLT:QQ 1|1:FN:.:i1_5:INDEL:homalt:. .:.:.:.:NOCALL:nocall:0	yes	no	Aquila contig has the same 2bp homozygous insertion , somehow paftools missed it by variant calling	yes	no
90-fold_PacBio_CCS_hs37d5_GATK4HC.vcf	CCS GATK4	GRCh37	SNP	MHC	FP	6	32684639	A G GT:QQ:BD:BK:BI:BVT:BLT .:.:.:.:.:NOCALL:nocall 0/1:1929.77:FP:lm:ti:SNP:het	unsure	yes	benchmark oddly represents this as two variants, a deletion and an insertion with starting points two bases apart	yes	Partial	GATK is partialy correct since GATK calls a 7bp del instead of a 2bp del at the beginning of the tandem repeat. benchmark correctly calls expansion of one TR followed by contraction of another TR, though could be represented with SNPs instead
90-fold_PacBio_CCS_hs37d5_GATK4HC.vcf	CCS GATK4	GRCh37	SNP	MHC	FP	6	32684655	A G GT:QQ:BD:BK:BI:BVT:BLT .:.:.:.:.:NOCALL:nocall 0/1:1929.77:FP:lm:ti:SNP:het	unsure	yes	benchmark oddly represents this as two variants, a deletion and an insertion with starting points two bases apart	yes	Partial	GATK is partialy correct since GATK calls a 7bp del instead of a 2bp del at the beginning of the tandem repeat. benchmark correctly calls expansion of one TR followed by contraction of another TR, though could be represented with SNPs instead
90-fold_PacBio_CCS_hs37d5_GATK4HC.vcf	CCS GATK4	GRCh37	SNP	MHC	FP	6	32684657	A G GT:QQ:BD:BK:BI:BVT:BLT .:.:.:.:.:NOCALL:nocall 0/1:1929.77:FP:lm:ti:SNP:het	unsure	yes	benchmark oddly represents this as two variants, a deletion and an insertion with starting points two bases apart	yes	Partial	GATK is partialy correct since GATK calls a 7bp del instead of a 2bp del at the beginning of the tandem repeat. benchmark correctly calls expansion of one TR followed by contraction of another TR, though could be represented with SNPs instead
90-fold_PacBio_CCS_hs37d5_GATK4HC.vcf	CCS GATK4	GRCh37	SNP	MHC	FP	6	32684651	A G GT:QQ:BD:BK:BI:BVT:BLT .:.:.:.:.:NOCALL:nocall 0/1:1929.77:FP:lm:ti:SNP:het	unsure	yes	benchmark oddly represents this as two variants, a deletion and an insertion with starting points two bases apart	yes	Partial	GATK is partialy correct since GATK calls a 7bp del instead of a 2bp del at the beginning of the tandem repeat. benchmark correctly calls expansion of one TR followed by contraction of another TR, though could be represented with SNPs instead
90-fold_PacBio_CCS_hs37d5_GATK4HC.vcf	CCS GATK4	GRCh37	SNP	MHC	FP	6	32570012	A G GT:QQ:BD:BK:BI:BVT:BLT .:.:.:.:.:NOCALL:nocall 0/1:980.77:FP:lm:ti:SNP:het	yes	no		yes	no
90-fold_PacBio_CCS_hs37d5_GATK4HC.vcf	CCS GATK4	GRCh37	INDEL	MHC	FP	6	31312301	A AC GT:QQ:BD:BK:BI:BVT:BLT .:.:.:.:.:NOCALL:nocall 0/1:2094.73:FP:lm:i1_5:INDEL:het	yes	no		yes	no
90-fold_PacBio_CCS_hs37d5_GATK4HC.vcf	CCS GATK4	GRCh37	INDEL	MHC	FP	6	32966818	CTATATA C GT:QQ:BD:BK:BI:BVT:BLT .:.:.:.:.:NOCALL:nocall 0/1:895.73:FP:lm:d6_15:INDEL:het	yes	no	this is a tough call based only on the long reads, but I believe the short reads here	yes	no
90-fold_PacBio_CCS_hs37d5_GATK4HC.vcf	CCS GATK4	GRCh37	INDEL	MHC	FP	6	28792061	C CTA GT:QQ:BD:BK:BI:BVT:BLT .:.:.:.:.:NOCALL:nocall 1/1:534.73:FP:.:i1_5:INDEL:homalt	unsure	unsure	long reads and short reads both support the TA insertion here, at least heterozygous	no	yes	Benchmark misses ins in homopolymer, and illumina seems to support GATK's homozygous call
90-fold_PacBio_CCS_hs37d5_GATK4HC.vcf	CCS GATK4	GRCh37	INDEL	MHC	FP	6	32630833	A AAC GT:QQ:BD:BK:BI:BVT:BLT .:.:.:.:.:NOCALL:nocall 0/1:1848.73:FP:lm:i1_5:INDEL:het	yes	no		yes	no
90-fold_PacBio_CCS_hs37d5_GATK4HC.vcf	CCS GATK4	GRCh37	INDEL	MHC	FP	6	28496596	ATATATATATATATATATATATATATA A GT:QQ:BD:BK:BI:BVT:BLT .:.:.:.:.:NOCALL:nocall 0/1:3596.73:FP:am:d16_plus:INDEL:het	unsure	unsure	not sure of the length of the deletion. Long reads support a deletion of the same length as called or two bases shorter. GATK and DV both support the shorter deletion.	no	yes	benchmark calls one haplotype correct but the other 2bp too long del in TR based on PCR-free
90-fold_PacBio_CCS_hs37d5_GATK4HC.vcf	CCS GATK4	GRCh37	SNP	MHC	FN	6	32613667	C G GT:BD:BK:BI:BVT:BLT:QQ 0|1:FN:lm:tv:SNP:het:. .:.:.:.:NOCALL:nocall:0	yes	no	CCS alignments missing a haplotype	yes	no
90-fold_PacBio_CCS_hs37d5_GATK4HC.vcf	CCS GATK4	GRCh37	SNP	MHC	FN	6	32635435	C T GT:BD:BK:BI:BVT:BLT:QQ 0|1:FN:lm:ti:SNP:het:. .:.:.:.:NOCALL:nocall:0	yes	no		yes	no
90-fold_PacBio_CCS_hs37d5_GATK4HC.vcf	CCS GATK4	GRCh37	SNP	MHC	FN	6	32622334	C T GT:BD:BK:BI:BVT:BLT:QQ 0|1:FN:lm:ti:SNP:het:. .:.:.:.:NOCALL:nocall:0	yes	no	CCS alignments missing a haplotype	yes	no
90-fold_PacBio_CCS_hs37d5_GATK4HC.vcf	CCS GATK4	GRCh37	SNP	MHC	FN	6	32610892	A G GT:BD:BK:BI:BVT:BLT:QQ 0|1:FN:lm:ti:SNP:het:. .:.:.:.:NOCALL:nocall:0	yes	no		yes	no
90-fold_PacBio_CCS_hs37d5_GATK4HC.vcf	CCS GATK4	GRCh37	SNP	MHC	FN	6	32610849	G T GT:BD:BK:BI:BVT:BLT:QQ 0|1:FN:.:tv:SNP:het:. .:.:.:.:NOCALL:nocall:0	yes	no		yes	no
90-fold_PacBio_CCS_hs37d5_GATK4HC.vcf	CCS GATK4	GRCh37	INDEL	MHC	FN	6	30018518	G GCACACA GT:BD:BK:BI:BVT:BLT:QQ 0|1:FN:lm:i6_15:INDEL:het:. .:.:.:.:NOCALL:nocall:0	yes	no	DeepVariant call is equivalent to the benchmark call, but might be called FN/FP due to alignment differences. GATK call is wrong. Aligners disagree here.	yes	no
90-fold_PacBio_CCS_hs37d5_GATK4HC.vcf	CCS GATK4	GRCh37	INDEL	MHC	FN	6	29647687	CA C,* GT:BD:BK:BI:BVT:BLT:QQ 2|1:FN:lm:c1_5,d1_5:INDEL:hetalt:. .:.:.:.:NOCALL:nocall:0	yes	no		yes	no
90-fold_PacBio_CCS_hs37d5_GATK4HC.vcf	CCS GATK4	GRCh37	INDEL	MHC	FN	6	32613514	AAC A GT:BD:BK:BI:BVT:BLT:QQ 0|1:FN:lm:d1_5:INDEL:het:. .:.:.:.:NOCALL:nocall:0	yes	no	CCS alignments missing a haplotype	yes	no
90-fold_PacBio_CCS_hs37d5_GATK4HC.vcf	CCS GATK4	GRCh37	INDEL	MHC	FN	6	31294044	CT C GT:BD:BK:BI:BVT:BLT:QQ 1|1:FN:lm:d1_5:INDEL:homalt:. .:.:.:.:NOCALL:nocall:0	yes	no		yes	no
90-fold_PacBio_CCS_hs37d5_GATK4HC.vcf	CCS GATK4	GRCh37	INDEL	MHC	FN	6	32612747	AC A GT:BD:BK:BI:BVT:BLT:QQ 0|1:FN:.:d1_5:INDEL:het:. .:.:.:.:NOCALL:nocall:0	yes	no		yes	no
ONT_promethion_HG19_CLAIR_minimap2.sort.vcf.gz	ONT minimap2 Clair	GRCh37	SNP	MHC	FP	6	32284426	G A GT:QQ:BD:BK:BI:BVT:BLT .:.:.:.:.:NOCALL:nocall 0/1:217:FP:lm:ti:SNP:het	yes	no		yes	no
ONT_promethion_HG19_CLAIR_minimap2.sort.vcf.gz	ONT minimap2 Clair	GRCh37	SNP	MHC	FP	6	31330163	G A GT:QQ:BD:BK:BI:BVT:BLT .:.:.:.:.:NOCALL:nocall 0/1:161:FP:.:ti:SNP:het	yes	no		yes	no
ONT_promethion_HG19_CLAIR_minimap2.sort.vcf.gz	ONT minimap2 Clair	GRCh37	SNP	MHC	FP	6	29909253	T A GT:QQ:BD:BK:BI:BVT:BLT .:.:.:.:.:NOCALL:nocall 0/1:189:FP:lm:tv:SNP:het	yes	no		yes	no
ONT_promethion_HG19_CLAIR_minimap2.sort.vcf.gz	ONT minimap2 Clair	GRCh37	SNP	MHC	FP	6	28709345	T C GT:QQ:BD:BK:BI:BVT:BLT .:.:.:.:.:NOCALL:nocall 0/1:85:FP:lm:ti:SNP:het	yes	no		yes	no
ONT_promethion_HG19_CLAIR_minimap2.sort.vcf.gz	ONT minimap2 Clair	GRCh37	SNP	MHC	FP	6	31406192	G A GT:QQ:BD:BK:BI:BVT:BLT .:.:.:.:.:NOCALL:nocall 0/1:71:FP:.:ti:SNP:het	yes	no		yes	no
ONT_promethion_HG19_CLAIR_minimap2.sort.vcf.gz	ONT minimap2 Clair	GRCh37	INDEL	MHC	FP	6	32831358	T TC GT:QQ:BD:BK:BI:BVT:BLT .:.:.:.:.:NOCALL:nocall 0/1:25:FP:.:i1_5:INDEL:het	yes	no		yes	no
ONT_promethion_HG19_CLAIR_minimap2.sort.vcf.gz	ONT minimap2 Clair	GRCh37	INDEL	MHC	FP	6	33041158	GC G GT:QQ:BD:BK:BI:BVT:BLT .:.:.:.:.:NOCALL:nocall 0/1:67:FP:.:d1_5:INDEL:het	yes	no		yes	no
ONT_promethion_HG19_CLAIR_minimap2.sort.vcf.gz	ONT minimap2 Clair	GRCh37	INDEL	MHC	FP	6	30371456	GC G GT:QQ:BD:BK:BI:BVT:BLT .:.:.:.:.:NOCALL:nocall 0/1:52:FP:.:d1_5:INDEL:het	yes	no		yes	no
ONT_promethion_HG19_CLAIR_minimap2.sort.vcf.gz	ONT minimap2 Clair	GRCh37	INDEL	MHC	FP	6	32610838	C CCAAA GT:QQ:BD:BK:BI:BVT:BLT .:.:.:.:.:NOCALL:nocall 0/1:41:FP:lm:i1_5:INDEL:het	yes	no		yes	no
ONT_promethion_HG19_CLAIR_minimap2.sort.vcf.gz	ONT minimap2 Clair	GRCh37	INDEL	MHC	FP	6	31990190	A AC GT:QQ:BD:BK:BI:BVT:BLT .:.:.:.:.:NOCALL:nocall 0/1:25:FP:.:i1_5:INDEL:het	yes	no		yes	no
ONT_promethion_HG19_CLAIR_minimap2.sort.vcf.gz	ONT minimap2 Clair	GRCh37	SNP	MHC	FN	6	31357602	T A GT:BD:BK:BI:BVT:BLT:QQ 1|1:FN:lm:tv:SNP:homalt:. .:.:.:.:NOCALL:nocall:0	unsure	no	10x has A at 20%, Illumin ahas A at 75%. Also coincides with insertion in the benchmark.	yes	no	benchmark appears to be clearly supported across techs, and clair calls too many insertioed bases
ONT_promethion_HG19_CLAIR_minimap2.sort.vcf.gz	ONT minimap2 Clair	GRCh37	SNP	MHC	FN	6	30352986	G A GT:BD:BK:BI:BVT:BLT:QQ 0|1:FN:lm:ti:SNP:het:. .:.:.:.:NOCALL:nocall:0	yes	no		yes	no
ONT_promethion_HG19_CLAIR_minimap2.sort.vcf.gz	ONT minimap2 Clair	GRCh37	SNP	MHC	FN	6	32621526	G C GT:BD:BK:BI:BVT:BLT:QQ 0|1:FN:lm:tv:SNP:het:. .:.:.:.:NOCALL:nocall:0	yes	no		yes	no
ONT_promethion_HG19_CLAIR_minimap2.sort.vcf.gz	ONT minimap2 Clair	GRCh37	SNP	MHC	FN	6	32408907	G A GT:BD:BK:BI:BVT:BLT:QQ 1|0:FN:lm:ti:SNP:het:. .:.:.:.:NOCALL:nocall:0	yes	no		yes	no
ONT_promethion_HG19_CLAIR_minimap2.sort.vcf.gz	ONT minimap2 Clair	GRCh37	SNP	MHC	FN	6	32647059	A G GT:BD:BK:BI:BVT:BLT:QQ 0|1:FN:lm:ti:SNP:het:. .:.:.:.:NOCALL:nocall:32	unsure	no	illumina has no SNP signal at all, though PBCCS and 10x seem rather concordant	yes	no	Illumina misses calls due to dense variation, but other techs support benchmark
ONT_promethion_HG19_CLAIR_minimap2.sort.vcf.gz	ONT minimap2 Clair	GRCh37	INDEL	MHC	FN	6	29628339	GCA G GT:BD:BK:BI:BVT:BLT:QQ 1|1:FN:lm:d1_5:INDEL:homalt:. .:.:.:.:NOCALL:nocall:0	unsure	no	10x has some signal, though PB CCS indicates the actual hom deletion	yes	no	pretty clear support across techs other than a few misaligned 10 reads
ONT_promethion_HG19_CLAIR_minimap2.sort.vcf.gz	ONT minimap2 Clair	GRCh37	INDEL	MHC	FN	6	29675155	AAAACACACAC A,* GT:BD:BK:BI:BVT:BLT:QQ 2|1:FN:lm:c6_15,d6_15:INDEL:hetalt:. .:.:.:.:NOCALL:nocall:80	unsure	no	PBCCS seem to have signal for the last 4 bases, as does the ONT, which suggests that maybe the deletions shall be shorter	no	no	benchmark del is 1 base too many but clair is also wrong
ONT_promethion_HG19_CLAIR_minimap2.sort.vcf.gz	ONT minimap2 Clair	GRCh37	INDEL	MHC	FN	6	29699004	GGATACATAGATAGATA G,GGATA GT:BD:BK:BI:BVT:BLT:QQ 2|1:FN:am:d16_plus,d6_15:INDEL:hetalt:. .:.:.:.:NOCALL:nocall:148	unsure	no	PBCCS and other techs suggest the the shorter deletion is of 12 bases, but at the start of the longer deletion, whlie the ALT[2] suggests the 12 base deletion at the end, if I'm reading this correctly	yes	no	benchmark correctly calls 12bp del and 16bp del
ONT_promethion_HG19_CLAIR_minimap2.sort.vcf.gz	ONT minimap2 Clair	GRCh37	INDEL	MHC	FN	6	31416938	AGGTCTTCG A GT:BD:BK:BI:BVT:BLT:QQ 0|1:FN:lm:d6_15:INDEL:het:. .:.:.:.:NOCALL:nocall:0	yes	no		yes	no
ONT_promethion_HG19_CLAIR_minimap2.sort.vcf.gz	ONT minimap2 Clair	GRCh37	INDEL	MHC	FN	6	32667687	AAAATAAATAAATAAATAAATAAATAAATAAAT A GT:BD:BK:BI:BVT:BLT:QQ 1|0:FN:lm:d16_plus:INDEL:het:. .:.:.:.:NOCALL:nocall:40	yes	no		yes	no
ONT_promethion_HG19_CLAIR_ngmlr.sort.vcf.gz	ONT ngmlr Clair	GRCh37	SNP	MHC	FP	6	30230129	G C GT:QQ:BD:BK:BI:BVT:BLT .:.:.:.:.:NOCALL:nocall 0/1:206:FP:lm:tv:SNP:het	yes	no		yes	no
ONT_promethion_HG19_CLAIR_ngmlr.sort.vcf.gz	ONT ngmlr Clair	GRCh37	SNP	MHC	FP	6	32042026	C T GT:QQ:BD:BK:BI:BVT:BLT .:.:.:.:.:NOCALL:nocall 0/1:120:FP:.:ti:SNP:het	yes	no		yes	no
ONT_promethion_HG19_CLAIR_ngmlr.sort.vcf.gz	ONT ngmlr Clair	GRCh37	SNP	MHC	FP	6	28675189	T A GT:QQ:BD:BK:BI:BVT:BLT .:.:.:.:.:NOCALL:nocall 0/1:74:FP:.:tv:SNP:het	yes	no		yes	no
ONT_promethion_HG19_CLAIR_ngmlr.sort.vcf.gz	ONT ngmlr Clair	GRCh37	SNP	MHC	FP	6	30650021	G A GT:QQ:BD:BK:BI:BVT:BLT .:.:.:.:.:NOCALL:nocall 0/1:119:FP:.:ti:SNP:het	yes	no		yes	no
ONT_promethion_HG19_CLAIR_ngmlr.sort.vcf.gz	ONT ngmlr Clair	GRCh37	SNP	MHC	FP	6	28543265	A T GT:QQ:BD:BK:BI:BVT:BLT .:.:.:.:.:NOCALL:nocall 0/1:226:FP:lm:tv:SNP:het	yes	no		yes	no
ONT_promethion_HG19_CLAIR_ngmlr.sort.vcf.gz	ONT ngmlr Clair	GRCh37	INDEL	MHC	FP	6	30410549	AG A GT:QQ:BD:BK:BI:BVT:BLT .:.:.:.:.:NOCALL:nocall 0/1:58:FP:.:d1_5:INDEL:het	yes	no		yes	no
ONT_promethion_HG19_CLAIR_ngmlr.sort.vcf.gz	ONT ngmlr Clair	GRCh37	INDEL	MHC	FP	6	30417521	TC T GT:QQ:BD:BK:BI:BVT:BLT .:.:.:.:.:NOCALL:nocall 0/1:19:FP:.:d1_5:INDEL:het	yes	no		yes	no
ONT_promethion_HG19_CLAIR_ngmlr.sort.vcf.gz	ONT ngmlr Clair	GRCh37	INDEL	MHC	FP	6	31784646	CG C GT:QQ:BD:BK:BI:BVT:BLT .:.:.:.:.:NOCALL:nocall 0/1:180:FP:.:d1_5:INDEL:het	yes	no		yes	no
ONT_promethion_HG19_CLAIR_ngmlr.sort.vcf.gz	ONT ngmlr Clair	GRCh37	INDEL	MHC	FP	6	31506239	TC T GT:QQ:BD:BK:BI:BVT:BLT .:.:.:.:.:NOCALL:nocall 0/1:261:FP:.:d1_5:INDEL:het	yes	no		yes	no
ONT_promethion_HG19_CLAIR_ngmlr.sort.vcf.gz	ONT ngmlr Clair	GRCh37	INDEL	MHC	FP	6	33024424	CT C GT:QQ:BD:BK:BI:BVT:BLT .:.:.:.:.:NOCALL:nocall 0/1:53:FP:.:d1_5:INDEL:het	yes	no		yes	no
ONT_promethion_HG19_CLAIR_ngmlr.sort.vcf.gz	ONT ngmlr Clair	GRCh37	SNP	MHC	FN	6	32614158	G A GT:BD:BK:BI:BVT:BLT:QQ 0|1:FN:.:ti:SNP:het:. .:.:.:.:NOCALL:nocall:0	unsure	no	neither illumina no PBCCS have SNP signal, while 10x and ONT do	yes	no	PBCCS is imbalanced, but it supports series of variants, as well as ONT and 10x
ONT_promethion_HG19_CLAIR_ngmlr.sort.vcf.gz	ONT ngmlr Clair	GRCh37	SNP	MHC	FN	6	31383541	C T GT:BD:BK:BI:BVT:BLT:QQ 0|1:FN:lm:ti:SNP:het:. .:.:.:.:NOCALL:nocall:0	yes	no		yes	no
ONT_promethion_HG19_CLAIR_ngmlr.sort.vcf.gz	ONT ngmlr Clair	GRCh37	SNP	MHC	FN	6	32573442	T A GT:BD:BK:BI:BVT:BLT:QQ 1|1:FN:lm:tv:SNP:homalt:. .:.:.:.:NOCALL:nocall:221	yes	no		yes	no
ONT_promethion_HG19_CLAIR_ngmlr.sort.vcf.gz	ONT ngmlr Clair	GRCh37	SNP	MHC	FN	6	32622296	A G GT:BD:BK:BI:BVT:BLT:QQ 0|1:FN:.:ti:SNP:het:. .:.:.:.:NOCALL:nocall:0	yes	no		yes	no
ONT_promethion_HG19_CLAIR_ngmlr.sort.vcf.gz	ONT ngmlr Clair	GRCh37	SNP	MHC	FN	6	32614564	T C GT:BD:BK:BI:BVT:BLT:QQ 0|1:FN:.:ti:SNP:het:. .:.:.:.:NOCALL:nocall:0	unsure	no	neither illumina no PBCCS have SNP signal, while 10x and ONT do	yes	no	PBCCS is imbalanced, but it supports series of variants, as well as ONT and 10x
ONT_promethion_HG19_CLAIR_ngmlr.sort.vcf.gz	ONT ngmlr Clair	GRCh37	INDEL	MHC	FN	6	31168854	A AATATATATATACATATATACAT GT:BD:BK:BI:BVT:BLT:QQ 0|1:FN:lm:i16_plus:INDEL:het:. .:.:.:.:NOCALL:nocall:0	yes	no		yes	no
ONT_promethion_HG19_CLAIR_ngmlr.sort.vcf.gz	ONT ngmlr Clair	GRCh37	INDEL	MHC	FN	6	31323524	TCTC T GT:BD:BK:BI:BVT:BLT:QQ 0|1:FN:.:d1_5:INDEL:het:. .:.:.:.:NOCALL:nocall:0	yes	no		yes	no
ONT_promethion_HG19_CLAIR_ngmlr.sort.vcf.gz	ONT ngmlr Clair	GRCh37	INDEL	MHC	FN	6	29152726	T TTGTG,TTGTGTGTG GT:BD:BK:BI:BVT:BLT:QQ 2|1:FN:.:i1_5,i6_15:INDEL:hetalt:. .:.:.:.:NOCALL:nocall:0	yes	no		yes	no
ONT_promethion_HG19_CLAIR_ngmlr.sort.vcf.gz	ONT ngmlr Clair	GRCh37	INDEL	MHC	FN	6	32398948	T TA GT:BD:BK:BI:BVT:BLT:QQ 0|1:FN:lm:i1_5:INDEL:het:. .:.:.:.:NOCALL:nocall:0	unsure	no	insertion is only shown in PBCCS, but given its length of 1, I'd expect at least some signal in illumina and 10x;	yes	no	This is consistent with illumina, 10x, and CCS, so you may have had the igv settings set to not show 1bp indels
ONT_promethion_HG19_CLAIR_ngmlr.sort.vcf.gz	ONT ngmlr Clair	GRCh37	INDEL	MHC	FN	6	31165570	G GGTGTTTCAA GT:BD:BK:BI:BVT:BLT:QQ 0|1:FN:lm:i6_15:INDEL:het:. .:.:.:.:NOCALL:nocall:0	unsure	no	insertion is only shown in PBCCS, but given its length of 1, I'd expect at least some signal in illumina and 10x;	yes	no	I see this as consistent across technologies
HG002.PacBio_HiFi_Sequel2.DeepVariant.grch37.vcf.gz	CCS DV	GRCh37	SNP	MHC	FP	6	32684653	A G GT:QQ:BD:BK:BI:BVT:BLT .:.:.:.:.:NOCALL:nocall 0/1:13.9:FP:lm:ti:SNP:het	No	yes	There is support for this variant in both the child and in HG003. So this is either a duplicated region present in both HG002 and HG003, or support for this variant is real.	Yes	Partial	looks like DV is filtering a lot of SNPs that are true, and because the benchmark represents this as an expansion of one TR next to a contraction of another, instead of a series of SNPs, these SNPs in the partially called complex variant are counted as FPs	Het SNP in DV, Het insertion and deletion in Benchmark. No reads in Illumina support SNP. 4/36 reads in 10x support SNP, 3 of them are on one haplotype with 6 BP deletion then several het SNPs that are similar to CCS. 20/55 reads support SNP in CCS with all on one haplotype that is 2bp DEL then 13 het SNPs then 1bp del. 31/64 ONT reads support het SNP with all on one haplotype but different lengt…
HG002.PacBio_HiFi_Sequel2.DeepVariant.grch37.vcf.gz	CCS DV	GRCh37	SNP	MHC	FP	6	31322217	A C GT:QQ:BD:BK:BI:BVT:BLT .:.:.:.:.:NOCALL:nocall 0/1:3.5:FP:lm:tv:SNP:het	No	yes	This one also looks supported and I can see support in HG004, but for a different transmitted allele in HG003. It looks real to me.	Yes	Partial	DV again filters true deletions at the start of this complex variant, and it is represented differently in the benchmark, so these other parts of the complex variant are counted as FPs in DV. Both haplotypes called by the benchmark are consistent with alignments of PCR-free illumina reads, so it is likely correct	Het SNP in DV, Het insertion in Benchmark. No reads in Illumina support SNP. 2/10 reads in 10x support SNP. 24/56 CCS reads support SNP with most on HP1 but 4 on HP2, in CCS reads it appears there could be 3 haplotypes. 3/59 ONT reads support SNP. In high depth selfchain/segdup.
HG002.PacBio_HiFi_Sequel2.DeepVariant.grch37.vcf.gz	CCS DV	GRCh37	SNP	MHC	FP	6	32843935	A G GT:QQ:BD:BK:BI:BVT:BLT .:.:.:.:.:NOCALL:nocall 0/1:37.8:FP:lm:ti:SNP:het	No	yes	This one looks supported. HG004 is HOM for the variant, HG003 is HOMREF, child is HET. Unless this signal comes from a duplication elsewhere, this looks like a real variant.	No	Yes	Wrong in the benchmark because a bug in dipcall results in missing the del next to the ins, even though it's in the bam	Het SNP in DV, Het insertion in Benchmark. 12/51 Illumina reads support SNP. 16/49 10x reads support SNP with all on one haplotype.26/57 CCS reads support SNP with all on one haplotype. 18/62 ONT reads support SNP with almost all on one haplotype. Variant representation in 10x is SNP, 5bp DEL, SNP, SNP, 3bp INS, SNP while CCS is SNP, SNP, SNP, SNP, 1bp DEL, SNP, SNP, 1bp DEL, SNP. Benchmark: CGCG…
HG002.PacBio_HiFi_Sequel2.DeepVariant.grch37.vcf.gz	CCS DV	GRCh37	SNP	MHC	FP	6	32843921	C G GT:QQ:BD:BK:BI:BVT:BLT .:.:.:.:.:NOCALL:nocall 0/1:17.6:FP:lm:tv:SNP:het	No	yes	This looks supported. It is in the same cluster as the prior variant. In most of these examples, there has been a string of phased variants that look real. I wonder if they are all not present in the benchmark.	No	Yes	Wrong in the benchmark because a bug in dipcall results in missing the del next to the ins, even though it's in the bam	Het SNP in DV, Het insertion in Benchmark. 12/51 Illumina reads support SNP. 16/49 10x reads support SNP with all on one haplotype.26/57 CCS reads support SNP with all on one haplotype. 18/62 ONT reads support SNP with almost all on one haplotype. Variant representation in 10x is SNP, 5bp DEL, SNP, SNP, 3bp INS, SNP while CCS is SNP, SNP, SNP, SNP, 1bp DEL, SNP, SNP, 1bp DEL, SNP. Benchmark: CGCG…
HG002.PacBio_HiFi_Sequel2.DeepVariant.grch37.vcf.gz	CCS DV	GRCh37	SNP	MHC	FP	6	32843924	A G GT:QQ:BD:BK:BI:BVT:BLT .:.:.:.:.:NOCALL:nocall 0/1:30.1:FP:lm:ti:SNP:het	No	yes	Same as above.	No	Yes	Wrong in the benchmark because a bug in dipcall results in missing the del next to the ins, even though it's in the bam	Het SNP in DV, Het insertion in Benchmark. 12/51 Illumina reads support SNP. 16/49 10x reads support SNP with all on one haplotype.26/57 CCS reads support SNP with all on one haplotype. 18/62 ONT reads support SNP with almost all on one haplotype. Variant representation in 10x is SNP, 5bp DEL, SNP, SNP, 3bp INS, SNP while CCS is SNP, SNP, SNP, SNP, 1bp DEL, SNP, SNP, 1bp DEL, SNP. Benchmark: CGCG…
HG002.PacBio_HiFi_Sequel2.DeepVariant.grch37.vcf.gz	CCS DV	GRCh37	INDEL	MHC	FP	6	28792061	C CTA GT:QQ:BD:BK:BI:BVT:BLT .:.:.:.:.:NOCALL:nocall 0/1:38.3:FP:.:i1_5:INDEL:het	Maybe	yes	This one is hard to tell. It is a pretty long TA repeat. There are some Illumina reads that actually span this and have an insert, so I'm inclined to think it could be real	No	Yes	looks likely to be a FN in a TR in the benchmark due to noisy CCS reads	HET 2bp INS in DV, ref in Benchmark. At beginning of trf:23x2bp:TA that is then followed by simple_repeat(TA)n. 57/113 Illumina reads support 2bp INS with many of the reads crossing repeat support it difficult because ~half 2bp INS reads have 3 SNPs that are in benchmark ~50 downstream and ~half do not have 3 SNPs. 1/31 10x reads support INS. 22/51 CCS reads support INS but 4 of those reads suppo…
HG002.PacBio_HiFi_Sequel2.DeepVariant.grch37.vcf.gz	CCS DV	GRCh37	INDEL	MHC	FP	6	29916035	AC A GT:QQ:BD:BK:BI:BVT:BLT .:.:.:.:.:NOCALL:nocall 0/1:40.9:FP:am:d1_5:INDEL:het	No	yes	The child has 2 haplotypes, one of which supports this event. Both HG003 and HG004 have haplotypes which support both child haplotypes, and also a REF haplotype. I am not sure what is going on here.	Yes	Partial	counted as a FP because a true variant in the complex variant is filtered by DV, and it is represented differently in the benchmark	HET 1bp DEL in DV, ref in Benchmark. 0 Illumina reads support 1bp DEL. 0 10x reads support 1bp DEL. 31/55 CCS reads support 1bp DEL and are all on HP1. CCS reads on HP1 have 1bp DEL then 4bp have 1bp INS while HP2 has 2 SNPs that occur between the 1bp INS and 1bp DEL on HP1, of these SNPs DV filters one and then calls the other SNP HET while benchmark has HOM. 25/49 ONT reads support 1bp DEL at t…
HG002.PacBio_HiFi_Sequel2.DeepVariant.grch37.vcf.gz	CCS DV	GRCh37	INDEL	MHC	FP	6	30066856	GAAAGAAAGA G GT:QQ:BD:BK:BI:BVT:BLT .:.:.:.:.:NOCALL:nocall 0/1:32.6:FP:am:d6_15:INDEL:het	No	yes	This deletion is present as one of the haplotypes in HG004, and in both HG002 and HG004 it is phased with a SNP. The region is difficult due to a GAAA repeat, but the deletion does disrupt the repeat and so should be recognizable.	No	Yes	the benchmark calls a 20bp ins instead of the likely 16bp ins supported by illumina, so the benchmark is likely wrong in this tandem repeat. DV correctly calls the 16bp ins.	HET 9bp DEL in DV, HET 20bp INS in Benchmark. 3bp into trf:17x4bp:AAAG. 0 Illumina reads support this HET DEL but 4bp upstream 13/60 Illumina reads support HET 16bp INS and 16/60 reads support HET 12bp DEL. 0 10x reads support this DEL but 4bp upstream 2/72 10x reads support HET 16bp INS and 9/72 reads support HET 12bp DEL. 16/55 CCS reads support HET 9bp DEL and all are on HP1 while on HP2 16/55…
HG002.PacBio_HiFi_Sequel2.DeepVariant.grch37.vcf.gz	CCS DV	GRCh37	INDEL	MHC	FP	6	31298175	C CCG GT:QQ:BD:BK:BI:BVT:BLT .:.:.:.:.:NOCALL:nocall 1/1:30.8:FP:am:i1_5:INDEL:homalt	No	yes	This variant looks supported. The same haplotype is present in HG003.	Yes	Partial	the benchmark is likely correct and some variants are counted as FPs in DV because DV incorrectly filters the 2 SNPs at 6:31298174 and 6:31298164	HET 2bp INS/SNP in DV and HET 2bp DEL/SNP in Benchmark. 20/20 Illumina reads support 2bp DEL. 20/38 10x reads support 2bp DEL and 15/38 reads support SNP. 27/58 CCS reads support 2bp INS and 58/58 CCS reads support SNP. 19/60 ONT reads support 2bp INS and 44/60 support SNP. DV has 2 SNPs filtered in region with one that is 2bp upstream and another that is 10bp upstream.
HG002.PacBio_HiFi_Sequel2.DeepVariant.grch37.vcf.gz	CCS DV	GRCh37	INDEL	MHC	FP	6	32590293	GGA G GT:QQ:BD:BK:BI:BVT:BLT .:.:.:.:.:NOCALL:nocall 0/1:32.7:FP:lm:d1_5:INDEL:het	No	yes	This variant looks supported. HG003 is HOM for this haplotype. HG004 is HET for this haplotype, but also has a different (variant) haplotype and this other variant was transmitted to HG002	Yes	Partial	the benchmark is correct and the DV del is counted as a FP because the nearby del is incorrectly filtered by DV, and it is represented differently from the benchmark	HET 2bp DEL in DV, Ref in Benchmark. 0 Illumina reads support HET DEL but 9bp upstream 5/31 Illumina reads support HET 3bp DEL. 0 10x reads support 2bp HET del but 9bp upstream 17/76 10x reads support HET 3bp DEL. 28/65 CCS reads support 2bp DEL with all on HP2 but all but 2 HP2 reads support 1bp DEL 2bp downstream that results in filtered HET 1bp DEL in DV. Also, in CCS HP2, 2 reads support 1bp …
HG002.PacBio_HiFi_Sequel2.DeepVariant.grch37.vcf.gz	CCS DV	GRCh37	SNP	MHC	FN	6	32637909	A C GT:BD:BK:BI:BVT:BLT:QQ 0|1:FN:.:tv:SNP:het:. .:.:.:.:NOCALL:nocall:0	Yes	no	Clearly a HET variant. This is probably DeepVariant undercalling nearby variants due to the segup/nearby issue in the current truth set.	Yes	no
HG002.PacBio_HiFi_Sequel2.DeepVariant.grch37.vcf.gz	CCS DV	GRCh37	SNP	MHC	FN	6	32599593	A G GT:BD:BK:BI:BVT:BLT:QQ 1|0:FN:.:ti:SNP:het:. .:.:.:.:NOCALL:nocall:0	Yes	no	Same as above.	Yes	no
HG002.PacBio_HiFi_Sequel2.DeepVariant.grch37.vcf.gz	CCS DV	GRCh37	SNP	MHC	FN	6	32612050	A T GT:BD:BK:BI:BVT:BLT:QQ 0|1:FN:lm:tv:SNP:het:. .:.:.:.:NOCALL:nocall:0	Yes	no	Same as above.	Yes	no
HG002.PacBio_HiFi_Sequel2.DeepVariant.grch37.vcf.gz	CCS DV	GRCh37	SNP	MHC	FN	6	32647779	C A GT:BD:BK:BI:BVT:BLT:QQ 0|1:FN:lm:tv:SNP:het:. .:.:.:.:NOCALL:nocall:0	Yes	no	Same as above.	Yes	no
HG002.PacBio_HiFi_Sequel2.DeepVariant.grch37.vcf.gz	CCS DV	GRCh37	SNP	MHC	FN	6	31311705	G C GT:BD:BK:BI:BVT:BLT:QQ 0|1:FN:lm:tv:SNP:het:. .:.:.:.:NOCALL:nocall:0	Yes	no	Same as above.	Yes	no
HG002.PacBio_HiFi_Sequel2.DeepVariant.grch37.vcf.gz	CCS DV	GRCh37	INDEL	MHC	FN	6	31313425	C CG GT:BD:BK:BI:BVT:BLT:QQ 0|1:FN:lm:i1_5:INDEL:het:. .:.:.:.:NOCALL:nocall:0	Yes	no	Looks like a real Indel. Difficult to tell why DeepVariant doesn't call	Yes	no
HG002.PacBio_HiFi_Sequel2.DeepVariant.grch37.vcf.gz	CCS DV	GRCh37	INDEL	MHC	FN	6	32643225	A AT GT:BD:BK:BI:BVT:BLT:QQ 0|1:FN:.:i1_5:INDEL:het:. .:.:.:.:NOCALL:nocall:0	Yes	no	In a short A homopolymer. Still, looks present in HG003 and HG004	Yes	no
HG002.PacBio_HiFi_Sequel2.DeepVariant.grch37.vcf.gz	CCS DV	GRCh37	INDEL	MHC	FN	6	32587458	AGT A GT:BD:BK:BI:BVT:BLT:QQ 0|1:FN:lm:d1_5:INDEL:het:. .:.:.:.:NOCALL:nocall:0	Yes	no	DeepVariant rejects most of the variants in this region. Probably because the allele balance is fairly skewed between the haplotypes. It probably things this looks like a 3N CNV region, but probably this is just sampling randomness.	Yes	no
HG002.PacBio_HiFi_Sequel2.DeepVariant.grch37.vcf.gz	CCS DV	GRCh37	INDEL	MHC	FN	6	32626833	A AT GT:BD:BK:BI:BVT:BLT:QQ 0|1:FN:.:i1_5:INDEL:het:. .:.:.:.:NOCALL:nocall:0	Probably	no	Coverage in all samples in this region was fairly low in the BAMs I was using to curate from. In the deep coverage VCF, the allele balance is skewed toward REF, which might make DV think this is a 3N CNV region.	Yes	no	ONT has balanced coverage of the alleles so CCS and the other techs likely have lower coverage of this allele either due to chance or high density of variants
HG002.PacBio_HiFi_Sequel2.DeepVariant.grch37.vcf.gz	CCS DV	GRCh37	INDEL	MHC	FN	6	32628741	C CTTAA GT:BD:BK:BI:BVT:BLT:QQ 0|1:FN:lm:i1_5:INDEL:het:. .:.:.:.:NOCALL:nocall:0	Yes	no	Easy to resolve the haplotypes in each parent	Yes	no
_5_HG002-NA24385-50x_filtered.vcf	SevenBridges Illumina	GRCh37	SNP	MHC	FP	6	31994723	G A GT:QQ:BD:BK:BI:BVT:BLT .:.:.:.:.:NOCALL:nocall 1/1:347.35:FP:.:ti:SNP:homalt	No	Unsure	The variant is evident in the both query and almost all the benchmark BAM files. In the Query it is presented as a homozygous variation (present in 16/17 reads), with a smaller fraction of the forward strand reads (13 versus 3). PacBio and 10x BAM show a heterozygous mutation (PacBio - 22/47 reads, 10x - 21/55), Illumina has small coverage (3 reads) all with the alternate base. Ul. OxfordNanopore…
_5_HG002-NA24385-50x_filtered.vcf	SevenBridges Illumina	GRCh37	SNP	MHC	FP	6	31454741	G A GT:QQ:BD:BK:BI:BVT:BLT .:.:.:.:.:NOCALL:nocall 0/1:331.72:FP:.:ti:SNP:het	Unsure	Yes	The variant is presented in the Query as a heterozygous variation, with a smaller fraction of the forward strand reads (13 versus 3). PacBio and 10x BAM show a heterozygous mutation (PacBio - 22/47 reads, 10x - 21/55), Illumina has small coverage (3 reads) all with the alternate base. Ul. OxfordNanopore is the only one without the present variant base.
_5_HG002-NA24385-50x_filtered.vcf	SevenBridges Illumina	GRCh37	SNP	MHC	FP	6	31455699	C T GT:QQ:BD:BK:BI:BVT:BLT .:.:.:.:.:NOCALL:nocall 0/1:803.37:FP:lm:ti:SNP:het	Unsure	Yes	The variant is present as a heterozygous SNP in query alignement as well as in Illumina and 10x benchmark files. It is not present in te rest.
_5_HG002-NA24385-50x_filtered.vcf	SevenBridges Illumina	GRCh37	SNP	MHC	FP	6	31453974	C A GT:QQ:BD:BK:BI:BVT:BLT .:.:.:.:.:NOCALL:nocall 0/1:336.51:FP:lm:tv:SNP:het	Yes	Unsure	Variant is present in the query as a heterozygous SNP, primarly on the reverse strand - possible strand bias. It is not present in the Benchmark files, or is present in a small fraction of reads.
_5_HG002-NA24385-50x_filtered.vcf	SevenBridges Illumina	GRCh37	SNP	MHC	FP	6	29902254	C T GT:QQ:BD:BK:BI:BVT:BLT .:.:.:.:.:NOCALL:nocall 0/1:629.82:FP:lm:ti:SNP:het	No	Unsure	The heterozygous SNP is potentialy partialy mask by a Deletion on the same position. Both variants are present in the Benchmark alignement files, but were not called.
_5_HG002-NA24385-50x_filtered.vcf	SevenBridges Illumina	GRCh37	INDEL	MHC	FP	6	31042894	CTTTG C GT:QQ:BD:BK:BI:BVT:BLT .:.:.:.:.:NOCALL:nocall 1/1:2422.57:FP:am:d1_5:INDEL:homalt	No	Yes	A homozygous 4-base Deletion is present in the query in 100% of reads ( 53/53 ). In the benchmark it is present in 100% of the reads in 10x, only 5/50 reads in PacBio and approx. 50% of reads in ONT_UL
_5_HG002-NA24385-50x_filtered.vcf	SevenBridges Illumina	GRCh37	INDEL	MHC	FP	6	31454637	G GAT GT:QQ:BD:BK:BI:BVT:BLT .:.:.:.:.:NOCALL:nocall 0/1:1664.39:FP:lm:i1_5:INDEL:het	Yes	Yes	G to GAT heterozygous Insertion called that is present in the alignement file ( 40/90 reads ). The insertion is not present in the Benchmark (only present in one read in Illumina).
_5_HG002-NA24385-50x_filtered.vcf	SevenBridges Illumina	GRCh37	INDEL	MHC	FP	6	32966818	CTATATA C GT:QQ:BD:BK:BI:BVT:BLT .:.:.:.:.:NOCALL:nocall 0/1:1092.44:FP:lm:d6_15:INDEL:het	No	Yes	Heterozygous 6-base deletion ( 14/57 reads ) present in a high AT repeat reagion in the query. It is present in Benchmark Illumina ( 23/47 ), in 10x only one read displays the whole deletion, PacBio shows 30/40 reads with deletion, ONT_UL 19/38 but various lenght.
_5_HG002-NA24385-50x_filtered.vcf	SevenBridges Illumina	GRCh37	INDEL	MHC	FP	6	32143805	A ACCCT GT:QQ:BD:BK:BI:BVT:BLT .:.:.:.:.:NOCALL:nocall 0/1:445.04:FP:.:i1_5:INDEL:het	Unsure	Unsure	A -> ACCCT insertion present in a region with several CCCT repeats. Highly present in PacBio.
_5_HG002-NA24385-50x_filtered.vcf	SevenBridges Illumina	GRCh37	INDEL	MHC	FP	6	30066860	GAAAGAAAGAAA G GT:QQ:BD:BK:BI:BVT:BLT .:.:.:.:.:NOCALL:nocall 0/1:745.48:FP:am:d6_15:INDEL:het	Unsure	Yes	In the benchmark different deletions are present across different platforms, none was called.
_5_HG002-NA24385-50x_filtered.vcf	SevenBridges Illumina	GRCh37	SNP	MHC	FN	6	30774280	G C GT:BD:BK:BI:BVT:BLT:QQ 0|1:FN:lm:tv:SNP:het:. .:.:.:.:NOCALL:nocall:0	Unsure	Yes	In the query non of the alternate bases are in a significant fraction. Benchmark VCF file (MHC_benchmark.vcf) does not show this variant. In PacBio alternate base is present in 31/55 reads.
_5_HG002-NA24385-50x_filtered.vcf	SevenBridges Illumina	GRCh37	SNP	MHC	FN	6	31293963	C T GT:BD:BK:BI:BVT:BLT:QQ 1|1:FN:.:ti:SNP:homalt:. .:.:.:.:NOCALL:nocall:0	Unsure	No	A region (partly covered by BED file) of homozygous SNPs that are not called in the query. These variants are also not present in the Benchmark VCF file (MHC_benchmark.vcf).
_5_HG002-NA24385-50x_filtered.vcf	SevenBridges Illumina	GRCh37	SNP	MHC	FN	6	31294025	G C GT:BD:BK:BI:BVT:BLT:QQ 1|1:FN:.:tv:SNP:homalt:. .:.:.:.:NOCALL:nocall:0	Unsure	No	A region of homozygous SNPs that are not called in the query. These variants are also not present in the Benchmark VCF file (MHC_benchmark.vcf).
_5_HG002-NA24385-50x_filtered.vcf	SevenBridges Illumina	GRCh37	SNP	MHC	FN	6	32597529	T G GT:BD:BK:BI:BVT:BLT:QQ 1|0:FN:lm:tv:SNP:het:. .:.:.:.:NOCALL:nocall:0	Unsure	No	Two heterozygous SNPs present in alignement, not called in VCF. These variants are also not present in the Benchmark VCF file (MHC_benchmark.vcf).
_5_HG002-NA24385-50x_filtered.vcf	SevenBridges Illumina	GRCh37	SNP	MHC	FN	6	31980074	A G GT:BD:BK:BI:BVT:BLT:QQ 1|1:FN:.:ti:SNP:homalt:. .:.:.:.:NOCALL:nocall:0	Unsure	/	Region not covered by query and benchmark Illumina and 10x. PacBio shows 51/51 reads with the alternate base and ONT_UL 29/44. This variant is also not present in the Benchmark VCF file (MHC_benchmark.vcf).
_5_HG002-NA24385-50x_filtered.vcf	SevenBridges Illumina	GRCh37	INDEL	MHC	FN	6	32579265	C T,* GT:BD:BK:BI:BVT:BLT:QQ 1|2:FN:lm:ti:SNP:hetalt:. .:.:.:.:NOCALL:nocall:1640.44	Unsure	No	In the query SNP is masked by the called deletion. This variant is not present in the Benchmark VCF file (MHC_benchmark.vcf).
_5_HG002-NA24385-50x_filtered.vcf	SevenBridges Illumina	GRCh37	INDEL	MHC	FN	6	32943058	G GGT GT:BD:BK:BI:BVT:BLT:QQ 0|1:FN:lm:i1_5:INDEL:het:. .:.:.:.:NOCALL:nocall:0	Unsure	No	In the query 2-base deletion was not called. This variant is not present in the Benchmark VCF file (MHC_benchmark.vcf).
_5_HG002-NA24385-50x_filtered.vcf	SevenBridges Illumina	GRCh37	INDEL	MHC	FN	6	31294044	CT C GT:BD:BK:BI:BVT:BLT:QQ 1|1:FN:.:d1_5:INDEL:homalt:. .:.:.:.:NOCALL:nocall:0	Unsure	No	A region of uncalled variants in the query. This variant is not present in the Benchmark VCF file (MHC_benchmark.vcf).
_5_HG002-NA24385-50x_filtered.vcf	SevenBridges Illumina	GRCh37	INDEL	MHC	FN	6	31357687	CTGTCTCTCTCTCTCTCTCTGTCTCTCTCTCTCTCTCTG C,* GT:BD:BK:BI:BVT:BLT:QQ 1|2:FN:.:c16_plus,d16_plus:INDEL:hetalt:. .:.:.:.:NOCALL:nocall:0	Unsure	/	Region not covered by query and benchmark Illumina and 10x. PacBio and ONT_UL show the deletion. This variant is not present in the Benchmark VCF file (MHC_benchmark.vcf).
_5_HG002-NA24385-50x_filtered.vcf	SevenBridges Illumina	GRCh37	INDEL	MHC	FN	6	32007311	CT C GT:BD:BK:BI:BVT:BLT:QQ 0|1:FN:.:d1_5:INDEL:het:. .:.:.:.:NOCALL:nocall:0	No	No	Deletion not present in benchmark or query. This variant is not present in the Benchmark VCF file (MHC_benchmark.vcf).
_3_HG002-NA24385-50x_filtered.vcf	SevenBridges Illumina	GRCh37	SNP	MHC	FP	6	32843921	C G GT:QQ:BD:BK:BI:BVT:BLT .:.:.:.:.:NOCALL:nocall 0/1:1189.59:FP:lm:tv:SNP:het	Unsure	Yes	Heterozygous SNP present in the query and correctly called. In the Benchmark it is present in a lower frequency across the platforms - PacBio shows most with 26/57 reads with alternate base.
_3_HG002-NA24385-50x_filtered.vcf	SevenBridges Illumina	GRCh37	SNP	MHC	FP	6	28863740	A G GT:QQ:BD:BK:BI:BVT:BLT .:.:.:.:.:NOCALL:nocall 0/1:882.59:FP:.:ti:SNP:het	No	Yes	Heterozygous SNP present in the query, Benchmark Illumina and 10x, while in PacBio only 1/40 reads, and in ONT_UL none show the alternate base.
_3_HG002-NA24385-50x_filtered.vcf	SevenBridges Illumina	GRCh37	SNP	MHC	FP	6	32614453	A T GT:QQ:BD:BK:BI:BVT:BLT .:.:.:.:.:NOCALL:nocall 0/1:884.75:FP:lm:tv:SNP:het	Yes	No	In the query a heterozygous deletion with two SNPs on the end was called as a combination of deletion-snp-deletion. Benchmark shows no variants on this position, only ONT_UL has similar, but not the same, deletion present.
_3_HG002-NA24385-50x_filtered.vcf	SevenBridges Illumina	GRCh37	SNP	MHC	FP	6	28863689	G A GT:QQ:BD:BK:BI:BVT:BLT .:.:.:.:.:NOCALL:nocall 0/1:739.07:FP:.:ti:SNP:het	Unsure	Yes	Heterozygous SNP present in the Query ( 23/58 ), Benchmark Illumina ( 26/85 ) and 10x ( 45/88 ). It is present in PacBio in only 1/40 reads, and not present in ONT_UL.
_3_HG002-NA24385-50x_filtered.vcf	SevenBridges Illumina	GRCh37	SNP	MHC	FP	6	31823065	G A GT:QQ:BD:BK:BI:BVT:BLT .:.:.:.:.:NOCALL:nocall 0/1:110.35:FP:.:ti:SNP:het	Unsure	Yes	Heterozygous SNP present in the Query ( 25/55 ), Benchmark Illumina ( 26/85 ) and 10x ( 45/88 ). It is not present in PacBio and ONT_UL.
_3_HG002-NA24385-50x_filtered.vcf	SevenBridges Illumina	GRCh37	INDEL	MHC	FP	6	32244091	CATATATAT C GT:QQ:BD:BK:BI:BVT:BLT .:.:.:.:.:NOCALL:nocall 0/1:1115.6:FP:lm:d6_15:INDEL:het	No	Yes	Heterozygous Deletion present in a substential fraction in Query, Benchmark Illumina and PacBio. In 10x it is in a 3/32 reads, and in ONT_UL 9/28 but in various deletion lenght.
_3_HG002-NA24385-50x_filtered.vcf	SevenBridges Illumina	GRCh37	INDEL	MHC	FP	6	32614472	G GTCTGT GT:QQ:BD:BK:BI:BVT:BLT .:.:.:.:.:NOCALL:nocall 0/1:1197.36:FP:lm:i1_5:INDEL:het	Yes	Unsure	In query several heterozygous SNPs are not called as SNPs, but as a combination of a insertion and a deletion. The called insertion is present only in ONT_UL reads ( 14/46 )
_3_HG002-NA24385-50x_filtered.vcf	SevenBridges Illumina	GRCh37	INDEL	MHC	FP	6	30861238	GCCA G GT:QQ:BD:BK:BI:BVT:BLT .:.:.:.:.:NOCALL:nocall 0/1:162.35:FP:.:d1_5:INDEL:het	Yes	No	Reported deletion is not evident in the query BAM file.
_3_HG002-NA24385-50x_filtered.vcf	SevenBridges Illumina	GRCh37	INDEL	MHC	FP	6	32966818	CTATATA C GT:QQ:BD:BK:BI:BVT:BLT .:.:.:.:.:NOCALL:nocall 0/1:1092.44:FP:lm:d6_15:INDEL:het	No	Yes	Deletion is present in the query in 68/80 reads. In Benchmark Illumina, PacBio, 10x and ONT_UL it is present in various frequencies, least in 10x - 2/52 reads.
_3_HG002-NA24385-50x_filtered.vcf	SevenBridges Illumina	GRCh37	INDEL	MHC	FP	6	32579265	CT T GT:QQ:BD:BK:BI:BVT:BLT .:.:.:.:.:NOCALL:nocall 0/1:1598.48:FP:lm:d1_5:INDEL:het	Unsure	No	A various combination of Deletion and SNPs are presented in all files. These variants are not present in the Benchmark VCF file (MHC_benchmark.vcf).
_3_HG002-NA24385-50x_filtered.vcf	SevenBridges Illumina	GRCh37	SNP	MHC	FN	6	31995139	A G GT:BD:BK:BI:BVT:BLT:QQ 1|1:FN:.:ti:SNP:homalt:. .:.:.:.:NOCALL:nocall:0	Unsure	Yes	Homozygous SNP present in Query, Benchmark Pacbio, and smaller number of reads ( 23/51 ) in ONT_UL. It was called in the Query VCF. Benchmark Illumina and 10x have no coverage of this position. This variant is not present in the Benchmark VCF file (MHC_benchmark.vcf).
_3_HG002-NA24385-50x_filtered.vcf	SevenBridges Illumina	GRCh37	SNP	MHC	FN	6	31294092	C T GT:BD:BK:BI:BVT:BLT:QQ 0|1:FN:.:ti:SNP:het:. .:.:.:.:NOCALL:nocall:0	Unsure	Yes	Heterozygos SNP present in all files, including query and called in query VCF. It was called in the Query VCF. This variant is not present in the Benchmark VCF file (MHC_benchmark.vcf).
_3_HG002-NA24385-50x_filtered.vcf	SevenBridges Illumina	GRCh37	SNP	MHC	FN	6	32007849	G C GT:BD:BK:BI:BVT:BLT:QQ 1|0:FN:.:tv:SNP:het:. .:.:.:.:NOCALL:nocall:0	Unsure	Yes	Heterozygos SNP present in all files, including query and called in query VCF. It was called in the Query VCF. This variant is not present in the Benchmark VCF file (MHC_benchmark.vcf).
_3_HG002-NA24385-50x_filtered.vcf	SevenBridges Illumina	GRCh37	SNP	MHC	FN	6	31980074	A G GT:BD:BK:BI:BVT:BLT:QQ 1|1:FN:.:ti:SNP:homalt:. .:.:.:.:NOCALL:nocall:0	Unsure	/	Region not covered by Query and benchmark Illumina and 10x. This variant is not present in the Benchmark VCF file (MHC_benchmark.vcf).
_3_HG002-NA24385-50x_filtered.vcf	SevenBridges Illumina	GRCh37	SNP	MHC	FN	6	31997129	G C GT:BD:BK:BI:BVT:BLT:QQ 1|1:FN:.:tv:SNP:homalt:. .:.:.:.:NOCALL:nocall:0	Unsure	Yes	Homozygous SNP present in all files, including query and called in query VCF. It was called in the Query VCF. This variant is not present in the Benchmark VCF file (MHC_benchmark.vcf).
_3_HG002-NA24385-50x_filtered.vcf	SevenBridges Illumina	GRCh37	INDEL	MHC	FN	6	32003934	CT C GT:BD:BK:BI:BVT:BLT:QQ 1|0:FN:.:d1_5:INDEL:het:. .:.:.:.:NOCALL:nocall:0	Unsure	Yes	Deletion is evident in the query BAM file and called in the query VCF. In the benchmark it is only present in 13/47 reads in 10x. This variant is not present in the Benchmark VCF file (MHC_benchmark.vcf).
_3_HG002-NA24385-50x_filtered.vcf	SevenBridges Illumina	GRCh37	INDEL	MHC	FN	6	32378746	T TTG,TTGTG GT:BD:BK:BI:BVT:BLT:QQ 1|2:FN:.:i1_5:INDEL:hetalt:. .:.:.:.:NOCALL:nocall:0	Unsure	Yes	Insetion is present in the query BAM file ( 5/55 reads, rest contain a large deletion ) and called in the query VCF. This variant is not present in the Benchmark VCF file (MHC_benchmark.vcf).
_3_HG002-NA24385-50x_filtered.vcf	SevenBridges Illumina	GRCh37	INDEL	MHC	FN	6	32843920	C CGCGGTAAATTGAG GT:BD:BK:BI:BVT:BLT:QQ 1|0:FN:lm:i6_15:INDEL:het:. .:.:.:.:NOCALL:nocall:0	Unsure	No	This variant is not present in the Benchmark VCF file (MHC_benchmark.vcf).
_3_HG002-NA24385-50x_filtered.vcf	SevenBridges Illumina	GRCh37	INDEL	MHC	FN	6	32579269	C T,* GT:BD:BK:BI:BVT:BLT:QQ 1|2:FN:lm:ti:SNP:hetalt:. .:.:.:.:NOCALL:nocall:0	Unsure	Yes	This variant is not present in the Benchmark VCF file (MHC_benchmark.vcf).
_3_HG002-NA24385-50x_filtered.vcf	SevenBridges Illumina	GRCh37	INDEL	MHC	FN	6	33028122	C CG GT:BD:BK:BI:BVT:BLT:QQ 0|1:FN:.:i1_5:INDEL:het:. .:.:.:.:NOCALL:nocall:0	No	Yes	There is no evidence of an isertion on this position in query or benchmark. This variant is not present in the Benchmark VCF file (MHC_benchmark.vcf).
